# Supplementary material for: Integrated transcriptomic and metabolomic profiles analysis reveals a potential gene−metabolite network associated with anthocyanin−mediated color variation in maize kernels
Source: Front Plant Sci. 2026 May 13;17:1828668. doi: 10.3389/fpls.2026.1828668 (PMC13212506; doi:10.3389/fpls.2026.1828668)
Supplement: Supplementary file 5 [file Table1.xlsx]

## Sheet: Table S1
Supplementary Table S1. Primers used in this study.
Gene name	Gene ID	Forward Primer	Reverse Primer	Process
FHT1	Zm00001eb067380	CGACAAGAGTGCCAACAAGG	CAACGGATCGGTACGGTAGT	Real-time qPCR
PR1	Zm00001eb245960	GAGCGACTTCGAGCTCATCC	ACCAGCGTGGCCGTCATGAG	Real-time qPCR
A1	Zm00001eb159020	TCAGGTACAAGACGCTGGAG	GGAGAGCCGGGTGATTGTTG	Real-time qPCR
A2	Zm00001eb229190	ACATTCAAGCAGCACCTGGAT	GCCATCCTCTTCCTCTGCTTT	Real-time qPCR
BZ1	Zm00001eb374230	AGGTCGTCTTGCTGTTCAGA	GCCAAGATACAGGAGGCTGTT	Real-time qPCR
BZ2	Zm00001eb048110	ACGGCAGGGCTTTCTTCTCC	GACGCGTCGATGAGTGAGAG	Real-time qPCR
R1	Zm00001eb429330	GCTACCAAGAGGTCGCCATT	GGAAGAACTGCTGCAACGAC	Real-time qPCR
MYB167	Zm00001eb040160	GTGAATTGGCCGTCGGAGAC	AGTCTGTTGTTCCGTCCCAC	Real-time qPCR
MYB21	Zm00001eb266370	CGAGGCGTCCACCACCACCA	TTCCAGAAGTGGTCCGAGGC	Real-time qPCR
Pl1	Zm00001eb278680	GAGCAGCCATCTGCTACGAA	CAGCGTGCTGTTCCAGTAGT	Real-time qPCR
bHLH86	Zm00001eb315870	TATTGCCTGCCTGCCTGCCTAT	CTACAGGCAAGCGAAGCGATGG	Real-time qPCR
bHLH118	Zm00001eb289490	GCTGCTCCGGGGCCCTTCGT	TAGCTGGGGTACGGGACGAA	Real-time qPCR
ZmACTIN3	Zm00001eb267260	TCACCCTGTGCTGCTGACCG	GAACCGTGTGGCTCACACCA	Real-time qPCR
ZmGAPDH	Zm00001eb173410	GGGCCGTGAGAAAGTACCAG	CTAGCTTTGCCCAGGGAGTG	Real-time qPCR

## Sheet: Table S2
Supplementary Table S2. Differentially accumulated anthocyanin-related metabolites detected in three maize kernels.
ID	Name	Total score	MS2 score	Mass Error (ppm)	Formula	Ion_form	m/z	Retention time (min)	KEGG_annotation	KEGG_pathway_annotation	Class
neg_4500	(-)-Epigallocatechin	49.5	62.9	11.4242	C15H14O7	[M-H]-	327.052	4.07958	C12136	Flavonoid biosynthesis(ko00941);;Biosynthesis of secondary metabolites(ko01110)	Flavonoid
neg_3266	(+)-Gallocatechin	49.9	66.3	13.6155	C15H14O7	[M-H]-	327.053	3.1164	C12127	Flavonoid biosynthesis(ko00941);;Biosynthesis of secondary metabolites(ko01110)
neg_2835	2',3,4,4',6'-Peptahydroxychalcone 4'-O-glucoside	48.3	52.2	-4.09589	C21H22O11	[2M-H]-	899.221	2.80962	C16408	Flavonoid biosynthesis(ko00941);;Biosynthesis of secondary metabolites(ko01110)
pos_4525	5-Deoxyleucopelargonidin	47.1	53.6	3.87323	C15H14O5	[2M+H]+	571.16	4.20147	C16415	Flavonoid biosynthesis(ko00941)
neg_2955	Afzelechin	43.7	25.3	2.96314	C15H14O5	[M-H]-	319.083	2.91688	C09320	Flavonoid biosynthesis(ko00941);;Biosynthesis of secondary metabolites(ko01110)
pos_3643	Apiforol	44.7	37.9	-1.11567	C15H14O5	[M+H]+	275.091	3.42345	C12124	Flavonoid biosynthesis(ko00941)
neg_4352	Apigenin	50.7	66.9	2.44018	C15H10O5	[M-H]-	315.052	3.9516	C01477	Flavonoid biosynthesis(ko00941);;Isoflavonoid biosynthesis(ko00943);;Flavone and flavonol biosynthesis(ko00944);;Metabolic pathways(ko01100);;Biosynthesis of secondary metabolites(ko01110)
neg_3271	Bracteatin 6-O-glucoside	45.1	53	14.9956	C21H20O12	[M-H]-	485.077	3.12355	C16410	Flavonoid biosynthesis(ko00941);;Biosynthesis of secondary metabolites(ko01110)
pos_2743	Chrysin	43.6	37.7	14.0402	C15H10O4	[M+H]+	255.067	2.73122	C10028	Flavonoid biosynthesis(ko00941)
pos_3809	Cyanidin	44.6	33.6	8.17239	C15H10O6	[M+H]+	287.057	3.54502	C05905	Flavonoid biosynthesis(ko00941);;Anthocyanin biosynthesis(ko00942);;Metabolic pathways(ko01100);;Biosynthesis of secondary metabolites(ko01110)
neg_3427	Desmethylxanthohumol	49.8	83.2	-26.6944	C20H20O5	[M-H]-	361.097	3.23797	C16416	Flavonoid biosynthesis(ko00941)
neg_5011	Dihydrokaempferol	46.5	37.6	2.05368	C15H12O6	[M-H]-	287.057	4.47932	C00974	Flavonoid biosynthesis(ko00941);;Metabolic pathways(ko01100);;Biosynthesis of secondary metabolites(ko01110)
pos_4071	Dihydromyricetin	42.8	36.4	-2.73513	C15H12O8	[2M+H]+	658.139	3.75168	C02906	Flavonoid biosynthesis(ko00941);;Biosynthesis of secondary metabolites(ko01110)
neg_2810	Fisetinidol-4beta-ol	43.2	37	2.59461	C15H14O6	[2M-H]-	579.134	2.79532	C09736	Flavonoid biosynthesis(ko00941)
pos_1146	Fustin	50.9	64.6	5.89421	C15H12O6	[M+H]+	289.072	1.90385	C01378	Flavonoid biosynthesis(ko00941)
pos_3040	Garbanzol	54.2	78.7	1.77529	C15H12O5	[M+H]+	273.076	2.96718	C09751	Flavonoid biosynthesis(ko00941)
neg_4655	Hesperetin	53.5	73.8	1.19457	C16H14O6	[M-H]-	301.072	4.2083	C01709	Flavonoid biosynthesis(ko00941)
neg_4659	Hesperetin 7-O-glucoside	54.3	75.9	-1.76472	C22H24O11	[M-H]-	463.124	4.2083	C16422	Flavonoid biosynthesis(ko00941)
pos_2460	Homoeriodictyol chalcone	51.2	64.2	-2.52109	C16H14O6	[M-H]-	320.112	2.43873	C16405	Flavonoid biosynthesis(ko00941)
neg_3700	Isosakuranetin	50.9	61.7	1.07288	C16H14O5	[M+H]+	331.083	3.42318	C05334	Flavonoid biosynthesis(ko00941);;Biosynthesis of secondary metabolites(ko01110)
pos_5788	Kaempferol	47.1	62.5	9.7382	C15H10O6	[M-H]-	286.05	5.25057	C05903	Flavonoid biosynthesis(ko00941);;Flavone and flavonol biosynthesis(ko00944);;Metabolic pathways(ko01100);;Biosynthesis of secondary metabolites(ko01110)
neg_5461	Leucocyanidin	41.5	16	-0.0729151	C15H14O7	[2M-H]-	611.141	4.93623	C05906	Flavonoid biosynthesis(ko00941);;Metabolic pathways(ko01100);;Biosynthesis of secondary metabolites(ko01110)
neg_3721	Liquiritigenin	43.7	48.4	-11.0946	C15H12O4	[2M-H]-	557.14	3.43033	C09762	Flavonoid biosynthesis(ko00941);;Isoflavonoid biosynthesis(ko00943);;Metabolic pathways(ko01100);;Biosynthesis of secondary metabolites(ko01110)
neg_3857	Luteolin	43.2	20.3	1.76004	C15H10O6	[M-H]-	285.041	3.54473	C01514	Flavonoid biosynthesis(ko00941);;Flavone and flavonol biosynthesis(ko00944);;Metabolic pathways(ko01100);;Biosynthesis of secondary metabolites(ko01110)
neg_6234	Naringenin	44	29.7	3.18035	C15H12O5	[M-H]-	317.068	6.10603	C00509	Flavonoid biosynthesis(ko00941);;Isoflavonoid biosynthesis(ko00943);;Metabolic pathways(ko01100);;Biosynthesis of secondary metabolites(ko01110)
pos_3731	Naringenin 7-O-beta-D-glucoside	45.9	73.5	-15.7571	C21H22O10	[2M+H]+	891.218	3.48065	C09099	Flavonoid biosynthesis(ko00941)
neg_1168	Naringin	53.2	94.4	-1.38446	C27H32O14	[M+Na]-	625.142	0.783283	C09789	Flavonoid biosynthesis(ko00941)
neg_3521	Neohesperidin	51.9	82.5	-1.8431	C28H34O15	[M+Na]-	631.163	3.29517	C09806	Flavonoid biosynthesis(ko00941)
pos_5492	Pelargonidin	40.5	15.8	8.88314	C15H11O5+	[M+H]+	271.062	5.0861	C05904	Flavonoid biosynthesis(ko00941);;Anthocyanin biosynthesis(ko00942);;Metabolic pathways(ko01100);;Biosynthesis of secondary metabolites(ko01110)
pos_3001	Pentahydroxyflavanone	41.6	17.5	5.44811	C15H12O7	[M+H]+	305.067	2.94573	C05911	Flavonoid biosynthesis(ko00941);;Biosynthesis of secondary metabolites(ko01110)
neg_2915	Phloretin	40.7	15.4	3.98313	C15H14O5	[M-H]-	273.078	2.88113	C00774	Flavonoid biosynthesis(ko00941);;Biosynthesis of secondary metabolites(ko01110)
pos_2396	Phlorizin	48.7	84.7	43.7911	C21H24O10	[M-H]-	419.153	2.36078	C01604	Flavonoid biosynthesis(ko00941);;Biosynthesis of secondary metabolites(ko01110)
pos_2341	Phlorizin chalcone	50.9	58.6	0.835744	C21H22O10	[M+H]+	435.129	2.26068	C16406	Flavonoid biosynthesis(ko00941)
pos_4430	Pinobanksin	50.9	68.8	9.63514	C15H12O5	[M+H]+	273.078	4.12282	C09826	Flavonoid biosynthesis(ko00941)
pos_2619	Pinobanksin 3-O-acetate	50.4	84.4	-22.3368	C17H14O6	[M+H]+	297.069	2.60322	C16418	Flavonoid biosynthesis(ko00941)
pos_7131	Pinocembrin	47.1	0.986	21.5729	C15H12O4	[M+H]+	257.086	6.39173	C09827	Flavonoid biosynthesis(ko00941)
neg_2906	Pinostrobin	43.3	21.9	2.01455	C16H14O4	[2M-H]-	539.172	2.86683	C16419	Flavonoid biosynthesis(ko00941)
neg_5312	Sakuranetin	44.5	30.1	3.88757	C16H14O5	[M-H]-	331.083	4.77893	C09833	Flavonoid biosynthesis(ko00941);;Biosynthesis of secondary metabolites(ko01110)
pos_3798	Taxifolin	47.9	0	1.91105	C15H12O7	[M+H]+	304.058	3.53787	C01617	Flavonoid biosynthesis(ko00941);;Metabolic pathways(ko01100);;Biosynthesis of secondary metabolites(ko01110)
neg_4863	Tricetin	41.7	17.2	3.75405	C15H10O7	[M-H]-	301.037	4.39352	C10192	Flavonoid biosynthesis(ko00941)
pos_5403	Vitexin	48.8	62.1	6.67005	C21H20O10	[M+H]+	433.116	4.96525	C01460	Flavonoid biosynthesis(ko00941);;Flavone and flavonol biosynthesis(ko00944)
neg_2485	Xanthohumol	47.7	63.6	-4.99041	C21H22O5	[M-H]-	389.114	2.49572	C16417	Flavonoid biosynthesis(ko00941)
pos_4058	4'''-Demalonylsalvianin	48	72.7	-12.7442	C39H39O21	[M+Na]+	861.221	3.73737	C12641	Anthocyanin biosynthesis(ko00942);;Biosynthesis of secondary metabolites(ko01110)	Anthocyanin
neg_1037	Albireodelphin	40.2	49.2	7.08906	C42H47O25	[M-H]-	950.24	0.733217	C16354	Anthocyanin biosynthesis(ko00942);;Biosynthesis of secondary metabolites(ko01110)
neg_2624	Chrysanthemin	45.9	66.3	27.7441	C21H21O11	[2M-H]-	943.24	2.63157	C08604	Anthocyanin biosynthesis(ko00942);;Biosynthesis of secondary metabolites(ko01110)
pos_3882	Cyanidin 3-O-(2-O-beta-D-glucuronosyl)-beta-D-glucoside	51.9	73.7	4.88326	C29H33O19	[M+H]+	667.177	3.58793	C19762	Anthocyanin biosynthesis(ko00942)
neg_3182	Cyanidin-3-O-(6''-O-malonyl)glucoside	45.8	58.8	-0.945275	C24H24O14		1131.25	3.05918	--	--
neg_2437	Cyanidin 3-O-(6-O-malonyl-beta-D-glucoside)	50.4	61.1	-1.62408	C24H23O14	[2M-H]-	1069.21	2.45282	C12643	Anthocyanin biosynthesis(ko00942)
pos_2811	Cyanidin 3-O-(6-O-p-coumaroyl)glucoside	52.4	76.6	-6.80483	C30H27O13	[M+NH₄]+	613.175	2.77412	C12095	Anthocyanin biosynthesis(ko00942);;Biosynthesis of secondary metabolites(ko01110)
neg_2733	Cyanidin 3-O-(6-O-p-coumaroyl)glucoside-5-O-glucoside	47.7	66.3	-10.6375	C36H37O18	[M-H]-	802.188	2.7381	C12096	Anthocyanin biosynthesis(ko00942);;Biosynthesis of secondary metabolites(ko01110)
pos_2168	Cyanidin 3-O-3'',6''-O-dimalonylglucoside	45.7	69.8	14.1887	C27H25O17	[M+H]+	586.104	2.01825	C16289	Anthocyanin biosynthesis(ko00942)
pos_3591	Cyanidin 3-O-beta-D-glucoside 5-O-(6-coumaroyl-beta-D-glucoside)	42.8	61.4	-11.3482	C38H41O20	[M+H]+	799.223	3.39483	C16350	Anthocyanin biosynthesis(ko00942)
pos_3101	Cyanidin 3-O-beta-D-sambubioside	42.1	45.4	-19.1585	C26H29O15	[2M+Na]+	1185.27	3.0101	C20490	Anthocyanin biosynthesis(ko00942)
neg_3638	Cyanidin 3-O-rutinoside	40	69.9	7.31533	C27H31O15	[2M-H]-	1189.33	3.38027	C08620	Anthocyanin biosynthesis(ko00942)
neg_5145	Cyanidin 3-O-rutinoside 5-O-beta-D-glucoside	44.6	76.6	23.3127	C33H41O20	[M-H]-	778.211	4.59373	C12646	Anthocyanin biosynthesis(ko00942)
pos_521	Cyanidin 5-O-beta-D-glucoside 3-O-beta-D-sambubioside	49.5	66.6	4.16487	C32H39O20	[M+H]+	726.203	0.598083	C20493	Anthocyanin biosynthesis(ko00942)
pos_4683	Cyanidin-3-(p-coumaroyl)-rutinoside-5-glucoside	47.7	68.9	-6.68482	C42H47O22	[M+H]+	904.257	4.3588	C16292	Anthocyanin biosynthesis(ko00942)
pos_4403	Cyanidin-3-O-(6''-O-malonyl-2''-O-glucuronyl)glucoside	48.3	64.8	-0.317271	C32H35O22	[M+H]+	729.174	4.08707	C16373	Anthocyanin biosynthesis(ko00942)
pos_2893	Pelargonidin 3-(6-p-coumaroyl)glucoside	42.5	58.8	-22.8022	C30H27O12	[2M+H]+	1159.28	2.84562	C16368	Anthocyanin biosynthesis(ko00942)
pos_3754	Pelargonidin 3-O-(6-caffeoyl-beta-D-glucoside) 5-O-beta-D-glucoside	46.7	76.5	-9.79736	C36H37O18	[2M+H]+	799.224	3.50925	C12640	Anthocyanin biosynthesis(ko00942);;Biosynthesis of secondary metabolites(ko01110)
pos_4439	Pelargonidin 3-O-(6-O-malonyl-beta-D-glucoside)	45.5	78.9	31.428	C24H23O13	[M+H]+	484.116	4.12282	C12642	Anthocyanin biosynthesis(ko00942)
pos_3393	Pelargonidin 3-O-3'',6''-O-dimalonylglucoside	43.6	20.3	0.829135	C27H24O16	[M+H]+	605.114	3.25253	C16288	Anthocyanin biosynthesis(ko00942)
neg_2340	Pelargonidin 3-O-beta-D-glucoside 5-O-(6-coumaroyl-beta-D-glucoside)	47.4	55.4	-1.18586	C36H37O17	[M-H]+	740.195	2.31768	C16349	Anthocyanin biosynthesis(ko00942)
neg_2621	Pelargonidin 3-O-glucoside	48.6	46.9	0.555215	C21H20O10	[M-H]+	431.099	2.63157	C12137	Anthocyanin biosynthesis(ko00942);;Metabolic pathways(ko01100);;Biosynthesis of secondary metabolites(ko01110)
pos_3741	Pelargonidin 3-O-rutinoside	49.3	66.7	5.3067	C27H31O14	[M+H]+	621.208	3.4878	C12644	Anthocyanin biosynthesis(ko00942)
pos_2826	Pelargonidin 3-O-rutinoside 5-O-beta-D-glucoside	52.3	75.8	-0.977927	C33H41O19	[2M+H]+	783.257	2.78842	C12645	Anthocyanin biosynthesis(ko00942)
pos_4800	Pelargonidin 5-O-beta-D-glucoside 3-O-beta-D-sambubioside	47.1	64.1	-9.84853	C32H39O19	[M+H]+	769.235	4.4582	C20492	Anthocyanin biosynthesis(ko00942)
neg_6087	Peonidin 3-O-glucoside	40.3	28.6	18.5949	C22H23O11	[M-H]-	484.107	5.77782	C12141	Anthocyanin biosynthesis(ko00942)
neg_4709	Peonidin-3-(p-coumaroyl)-rutinoside-5-glucoside	45.6	60.6	-9.31595	C43H49O22	[M-H]-	916.256	4.2369	C16293	Anthocyanin biosynthesis(ko00942)
neg_984	Salvianin	45.1	56.6	-1.27675	C42H41O24	[M-H]-	974.196	0.704617	C12647	Anthocyanin biosynthesis(ko00942);;Biosynthesis of secondary metabolites(ko01110)
pos_2978	Ternatin C5	47.3	74.6	-8.04876	C36H43O25	[M+H]+	840.188	2.91713	C16303	Anthocyanin biosynthesis(ko00942)
pos_3318	Tulipanin	43.4	50.2	23.448	C27H31O16	[2M+H]+	629.209	3.16672	C16315	Anthocyanin biosynthesis(ko00942)
neg_2836	Luteolin 7-O-glucuronide	49.3	87.6	39.8162	C21H18O12	[2M-H]-	983.21	2.80962	C03515	Flavone and flavonol biosynthesis(ko00944)	Flavone and flavonol
pos_4797	3',5-Dihydroxy-3,4',7-Trimethoxyflavone	40.5	68.9	-8.80747	C18H16O7	[M+H]+	327.083	4.4582	C04444	Flavone and flavonol biosynthesis(ko00944);;Biosynthesis of secondary metabolites(ko01110)
neg_5100	3,7,4'-Tri-O-methylquercetin	44.3	40	-2.74761	C18H16O7	[M-H]-	343.081	4.55083	C04444	Flavone and flavonol biosynthesis(ko00944);;Biosynthesis of secondary metabolites(ko01110)
pos_5748	3,7-Di-O-methylquercetin	52.6	73.7	6.68977	C17H14O7	[M+H]+	331.083	5.24342	C01265	Flavone and flavonol biosynthesis(ko00944);;Biosynthesis of secondary metabolites(ko01110)
neg_5550	3-O-Methylquercetin	48.1	64.2	5.40766	C16H12O7	[M-H]-	315.053	5.06422	C04443	Flavone and flavonol biosynthesis(ko00944);;Biosynthesis of secondary metabolites(ko01110)
neg_6336	Acacetin	58.4	98.3	-1.7483	C16H12O5	[M-H]-	283.061	6.44137	C01470	Flavone and flavonol biosynthesis(ko00944)
pos_3513	Afzelin	42.8	50.9	28.2431	C21H20O10	[2M+H]+	865.243	3.33118	C16911	Flavone and flavonol biosynthesis(ko00944)
neg_4735	Apigenin 7-O-[beta-D-apiosyl-(1->2)-beta-D-glucoside]	46.8	76.6	41.7652	C26H28O14	[M+Na]-	585.146	4.27265	C04858	Flavone and flavonol biosynthesis(ko00944)
neg_4071	Apigenin 7-O-beta-D-glucoside	46.1	75.6	29.7871	C21H20O10	[M-H]-	453.093	3.71563	C04608	Flavone and flavonol biosynthesis(ko00944)
pos_3138	Apigenin 7-O-neohesperidoside	52	85.3	15.2527	C27H30O14	[M+H]+	617.136	3.0523	C12627	Flavone and flavonol biosynthesis(ko00944)
neg_3258	Apiin	48.4	81.1	-9.90229	C26H28O14	[2M-H]-	1187.3	3.12355	C04858	Flavone and flavonol biosynthesis(ko00944)
pos_2479	Astragalin	57.8	94.4	3.1175	C21H20O11	[M+H]+	449.109	2.45303	C12249	Flavone and flavonol biosynthesis(ko00944);;Biosynthesis of secondary metabolites(ko01110)
neg_3102	Baimaside	49.9	76.7	-12.3616	C27H30O17	[M-H]-	661.11	2.99555	C12667	Flavone and flavonol biosynthesis(ko00944);;Biosynthesis of secondary metabolites(ko01110)
pos_6161	Isoswertisin 2''-rhamnoside	49.1	55.6	0.093296	C28H32O14	[M+H]+	557.165	5.5216	C12629	Flavone and flavonol biosynthesis(ko00944)
pos_4267	Isovitexin	43.9	28.9	2.58935	C21H20O10	[M+H]+	433.114	3.95907	C01714	Flavone and flavonol biosynthesis(ko00944)
pos_1101	Kaempferol 3-O-[6-(4-coumaroyl)-beta-D-glucosyl-(1->2)-beta-D-glucosyl-(1->2)-beta-D-glucoside]	55.6	94.8	-0.965558	C42H46O23	[M+H]+	901.239	1.76797	C12636	Flavone and flavonol biosynthesis(ko00944);;Biosynthesis of secondary metabolites(ko01110)
neg_4876	Kaempferol 3-O-beta-D-glucosyl-(1->2)-beta-D-glucoside	45.5	61.3	25.7765	C27H30O16	[M-H]-	655.167	4.38635	C12634	Flavone and flavonol biosynthesis(ko00944);;Biosynthesis of secondary metabolites(ko01110)
pos_2623	Kaempferol 3-O-glucoside	56.6	93.8	4.91534	C21H20O11	[M+H]+	413.089	2.60322	C12249	Flavone and flavonol biosynthesis(ko00944);;Biosynthesis of secondary metabolites(ko01110)
neg_3783	Kaempferol 3-sophorotrioside	48.8	77.2	17.6713	C33H40O21	[M-H]-	817.218	3.46608	C12635	Flavone and flavonol biosynthesis(ko00944);;Biosynthesis of secondary metabolites(ko01110)
neg_2748	Kaempferol-3-O-rutinoside	53.3	73.4	-1.27967	C27H30O15	[M-H]-	593.15	2.75242	C21833	Flavone and flavonol biosynthesis(ko00944);;Biosynthesis of secondary metabolites(ko01110)
neg_3162	Luteolin 7-O-[beta-D-glucuronosyl-(1->2)-beta-D-glucuronide]	51.2	86	7.85968	C27H26O18	[M-H]-	659.092	3.04488	C12632	Flavone and flavonol biosynthesis(ko00944)
pos_705	Luteolin 7-O-[beta-D-glucuronosyl-(1->2)-beta-D-glucuronide]-4'-O-beta-D-glucuronide	49.2	74.9	29.7275	C33H34O24	[M+H]+	837.157	0.67675	C04900	Flavone and flavonol biosynthesis(ko00944)
neg_3045	Luteolin 7-O-beta-D-glucoside	49.5	81.6	-27.6401	C21H20O11	[M-H]-	469.063	2.96693	C03951	Flavone and flavonol biosynthesis(ko00944)
pos_2948	Malonylapiin	47.1	76.5	-15.6424	C29H30O17	[M+H]+	689.101	2.88853	C05622	Flavone and flavonol biosynthesis(ko00944)
pos_4795	Quercetin 3-(2G-xylosylrutinoside)	49.8	71.2	11.7872	C32H38O20	[M+H]+	781.168	4.45107	C10175	Flavone and flavonol biosynthesis(ko00944)
pos_1018	Quercetin 3-O-(6-O-malonyl-beta-D-glucoside)	46.6	74	-19.4406	C24H22O15	[M+H]+	515.071	0.969233	C12638	Flavone and flavonol biosynthesis(ko00944)
neg_3055	Quercetin 3-O-[beta-D-xylosyl-(1->2)-beta-D-glucoside]	47.9	78.5	33.6599	C26H28O16	[M-H]-	617.132	2.96693	C12637	Flavone and flavonol biosynthesis(ko00944)
pos_3430	Quercetin 3-O-beta-D-glucosyl-(1->2)-beta-D-glucoside	56.3	90.1	0.0972018	C27H30O17	[M+H]+	665.112	3.27398	C12667	Flavone and flavonol biosynthesis(ko00944);;Biosynthesis of secondary metabolites(ko01110)
pos_3474	Quercetin 3-O-beta-D-glucosyl-(1->2)-beta-D-glucosyl-(1->2)-beta-D-glucoside	50.1	83.6	24.1906	C33H40O22	[M+H]+	753.206	3.30258	C12668	Flavone and flavonol biosynthesis(ko00944)
neg_3705	Quercetin 3-O-glucoside	47.3	47.4	3.31418	C21H20O12	[M-H]-	463.09	3.41602	C05623	Flavone and flavonol biosynthesis(ko00944);;Metabolic pathways(ko01100);;Biosynthesis of secondary metabolites(ko01110)
pos_925	Quercetin 3-O-rhamnoside 7-O-glucoside	48.2	59.1	6.55771	C27H30O16	[M+H]+	611.165	0.783333	C19796	Flavone and flavonol biosynthesis(ko00944)
neg_3866	Quercetin 3-sulfate	44.1	36	5.75901	C15H10O10S	[M-H]-	402.976	3.53758	C00616	Flavone and flavonol biosynthesis(ko00944)
neg_4045	Quercitrin	49	52.2	0.207824	C21H20O11	[M-H]-	447.093	3.68775	C01750	Flavone and flavonol biosynthesis(ko00944)
neg_4691	Rhoifolin	52.2	72.7	-1.17841	C27H30O14	[M-H]-	599.138	4.22975	C12627	Flavone and flavonol biosynthesis(ko00944)
neg_3488	Rutin	42.8	19.5	-1.26734	C27H30O16	[M-H]-	609.145	3.28087	C05625	Flavone and flavonol biosynthesis(ko00944);;Metabolic pathways(ko01100);;Biosynthesis of secondary metabolites(ko01110)
neg_3870	Scolymoside	51.9	65.2	-2.2295	C27H30O15	[M-H]-	593.15	3.54473	C12630	Flavone and flavonol biosynthesis(ko00944)
neg_3513	Syringetin	47	40.2	0.455874	C17H14O8	[M-H]-	391.067	3.29517	C11620	Flavone and flavonol biosynthesis(ko00944);;Biosynthesis of secondary metabolites(ko01110)
neg_4640	Vitexin 2''-O-beta-D-glucoside	49.5	73.3	18.1761	C27H30O15	[M-H]-	615.144	4.18685	C04024	Flavone and flavonol biosynthesis(ko00944)
pos_5615	Vitexin 2''-O-beta-L-rhamnoside	45.2	54.1	6.39122	C27H30O14	[M+H]+	543.153	5.17905	C12628	Flavone and flavonol biosynthesis(ko00944)
neg_1415	(-)-Glyceollin I	47.6	70.1	21.221	C20H18O5	[M-H]-	337.115	1.80355	C01701	Isoflavonoid biosynthesis(ko00943);;Biosynthesis of secondary metabolites(ko01110)	Isoflavonoid
neg_692	(-)-Maackiain-3-O-glucosyl-6''-O-malonate	41.7	56.9	48.756	C25H24O13	[M+Na]-	1123.31	0.612367	C16231	Isoflavonoid biosynthesis(ko00943)
neg_1301	(-)-Medicocarpin	49.4	83.3	-36.396	C22H24O9	[M-H]-	431.119	1.12575	C16223	Isoflavonoid biosynthesis(ko00943);;Biosynthesis of secondary metabolites(ko01110)
pos_367	(-)-Vestitol	44.5	54.9	15.2223	C16H16O4	[M+H]+	311.072	0.583783	C16225	Isoflavonoid biosynthesis(ko00943);;Biosynthesis of secondary metabolites(ko01110)
neg_4740	(-)-Vestitone	51.5	68	5.0069	C16H14O5	[M-H]-	331.084	4.2798	C00786	Isoflavonoid biosynthesis(ko00943);;Metabolic pathways(ko01100);;Biosynthesis of secondary metabolites(ko01110)
neg_5761	(+)-Sophorol	45.6	35.9	4.35344	C16H12O6	[M-H]-	345.063	5.27873	C16227	Isoflavonoid biosynthesis(ko00943);;Biosynthesis of secondary metabolites(ko01110)
pos_2169	2,6,7,4'-Tetrahydroxyisoflavanone	52.3	69.8	5.28407	C15H12O6	[M+H]+	289.072	2.0254	C16233	Isoflavonoid biosynthesis(ko00943);;Biosynthesis of secondary metabolites(ko01110)
pos_2339	2,7,4'-Trihydroxyisoflavanone	45.9	55.2	9.24284	C15H12O5	[M-H]-	273.077	2.26068	C15567	Isoflavonoid biosynthesis(ko00943);;Metabolic pathways(ko01100);;Biosynthesis of secondary metabolites(ko01110)
neg_3261	2',7-Dihydroxy-4',5'-methylenedioxyisoflavone	47.6	62.2	6.43558	C16H10O6	[2M-H]-	297.042	3.12355	C16226	Isoflavonoid biosynthesis(ko00943);;Biosynthesis of secondary metabolites(ko01110)
neg_3177	2-Hydroxy-2,3-dihydrogenistein	46.7	63.3	-24.4413	C15H12O6	[M-H]-	575.105	3.05205	C12631	Isoflavonoid biosynthesis(ko00943);;Metabolic pathways(ko01100);;Biosynthesis of secondary metabolites(ko01110)
neg_3899	5-Hydroxypseudobaptigenin	45	53.7	10.4954	C16H10O6	[2M-H]-	297.044	3.55903	C19727	Isoflavonoid biosynthesis(ko00943)
neg_6221	9-Demethylmunduserone	47.8	44.4	-0.63326	C18H16O6	[2M-H]-	701.187	6.07028	C16189	Isoflavonoid biosynthesis(ko00943);;Biosynthesis of secondary metabolites(ko01110)
neg_3357	Biochanin A	45.9	47.5	9.18432	C16H12O5	[2M-H]-	627.156	3.18075	C00814	Isoflavonoid biosynthesis(ko00943);;Metabolic pathways(ko01100);;Biosynthesis of secondary metabolites(ko01110)
neg_3132	Biochanin A-beta-D-glucoside	53.2	72.4	-1.85429	C22H22O10	[M-H]-	491.119	3.017	C05376	Isoflavonoid biosynthesis(ko00943)
neg_4323	Calycosin	51.9	82.6	2.19848	C16H12O5	[M-H]-	329.067	3.93015	C01562	Isoflavonoid biosynthesis(ko00943);;Biosynthesis of secondary metabolites(ko01110)
pos_2563	Daidzin	53	79.7	-6.49752	C21H20O9	[M+H]+	439.097	2.53885	C10216	Isoflavonoid biosynthesis(ko00943)
neg_4254	Dihydrobiochanin A	51.1	62.1	2.93213	C16H14O5	[M-H]-	331.083	3.8801	C02675	Isoflavonoid biosynthesis(ko00943)
neg_4150	Formononetin 7-O-glucoside-6''-O-malonate	46.6	77.2	47.1298	C25H24O12	[M-H]-	537.126	3.78	C16222	Isoflavonoid biosynthesis(ko00943)
neg_4424	Genistein	41.5	16.7	5.7795	C15H10O5	[M-H]-	269.047	4.0231	C06563	Isoflavonoid biosynthesis(ko00943);;Metabolic pathways(ko01100);;Biosynthesis of secondary metabolites(ko01110)
pos_2642	Genistin	55.8	86.8	2.57838	C21H20O10	[M+H]+	433.114	2.6318	C09126	Isoflavonoid biosynthesis(ko00943)
pos_4707	Glyceocarpin	47.6	69.5	-10.0228	C20H20O5	[2M+H]+	719.218	4.37312	C15509	Isoflavonoid biosynthesis(ko00943)
neg_1424	Glyceollin III	43.8	26.1	-0.690347	C20H18O5	[2M-H]-	675.223	1.81785	C15511	Isoflavonoid biosynthesis(ko00943)
neg_3788	Glycitin	51.2	72.2	6.41477	C22H22O10	[M-H]-	445.117	3.48038	C16195	Isoflavonoid biosynthesis(ko00943)
neg_4437	Malonyldaidzin	47.1	52.3	5.68058	C24H22O12	[M-H]-	501.107	4.01597	C16191	Isoflavonoid biosynthesis(ko00943)
pos_3193	Malonylgenistin	41.1	42.4	15.7452	C24H22O13	[2M+H]+	1037.24	3.08805	C16192	Isoflavonoid biosynthesis(ko00943)
neg_4917	Malonylglycitin	40.8	36.7	5.72862	C25H24O13	[M-H]-	577.123	4.40782	C16197	Isoflavonoid biosynthesis(ko00943)
neg_1162	Medicarpin 3-O-glucoside-6'-malonate	50.6	78.9	-19.3891	C25H26O12	[M-H]-	539.107	0.776133	C16224	Isoflavonoid biosynthesis(ko00943)
neg_5444	Ononin	50.2	53.8	-0.266795	C22H22O9	[M-H]-	429.119	4.9291	C10509	Isoflavonoid biosynthesis(ko00943)
neg_3460	Pisatin	53.3	75.9	3.08654	C17H14O6	[M-H]-	359.078	3.25942	C10516	Isoflavonoid biosynthesis(ko00943);;Biosynthesis of secondary metabolites(ko01110)
neg_2607	Pratensein	49.1	51.8	3.79335	C16H12O6	[M-H]-	345.063	2.61012	C10520	Isoflavonoid biosynthesis(ko00943)
neg_4982	pseudobaptigenin	45.4	36.8	3.08986	C16H10O5	[M-H]-	327.052	4.47217	C10522	Isoflavonoid biosynthesis(ko00943);;Biosynthesis of secondary metabolites(ko01110)
neg_3991	Sissotrin	53	72.1	0.55918	C22H22O10	[M-H]-	491.12	3.6377	C05376	Isoflavonoid biosynthesis(ko00943)
pos_4819	Trifolirhizin	46.1	2.14	-0.00103423	C22H22O10	[M+H]+	447.129	4.47252	C10538	Isoflavonoid biosynthesis(ko00943)
neg_2868	Arecatannin A2	44.6	48.1	16.7329	C60H50O24	[M-H]-	1175.26	2.85253	C17893	--	Tannins
neg_3798	Lonicerin	48.4	73.4	14.9239	C27H30O15	[M-H]-	629.167	3.49468	C17557	--
neg_3161	Pectolinarin	45.2	64.1	41.0335	C29H34O15	[M-Na]-	643.19	3.04488	--	--
pos_5871	Schisandrol B	40.3	37.5	20.0432	C23H28O7	[2M+H]+	855.373	5.30063	--	--
neg_5913	Schisantherin B	50.7	66	1.33151	C28H34O9	[M-H]-	559.219	5.49252	C17814	--
neg_3345	eriodictyol 7-O-beta-D-glucopyranoside	44.9	40	-1.15421	C21H22O11	[M-H]-	495.114	3.17362	--	--	Dihydroflavone
pos_4546	Hesperetin-7-O-rutinoside (Hesperidin)	41.7	68.5	15.7931	C28H34O15	[M+H]+	628.233	4.22293	--	--
neg_3955	Hesperidin	49.9	79.7	7.64689	C28H34O15	[M-H]-	645.164	3.60195	C09755	--
neg_1171	Hesperidin methylchalcone	55.4	92.2	-0.0372428	C29H36O15	[M-H]-	645.18	0.783283	--	--
pos_5419	Methylhesperidin	44.1	73	20.2544	C29H36O15	[M+H]+	642.252	4.9867	--	--
neg_3323	Methyl-Hesperidin	47.5	66.6	-22.1721	C29H36O15	[M-H]-	669.19	3.145	--	--
neg_732	Naringenin-7-O-Rutinoside(Narirutin)	48.2	58.2	7.15624	C27H32O14	[M-H]-	579.176	0.612367	--	--
neg_4162	Narirutin	49.8	84.2	35.3639	C27H32O14	[M-H]-	579.192	3.78713	C09793	--
pos_3397	Neohesperidin Dihydrochalcone (Nhdc)	50.2	84.3	-5.36364	C28H36O15	[M+H]+	635.191	3.24538	--	--
neg_4552	Astilbin	47.7	70	-19.0552	C21H22O11	[M-H]-	495.106	4.11533	C17449	--	Dihydroflavonol
pos_1154	Hesperetin-3'-O-glucuronide	52.3	88.1	-14.0616	C22H22O12	[M+H]+	517.068	1.9253	--	--
pos_3712	Hesperetin-7-O-glucoside	42.7	65.7	-33.2441	C22H24O11	[2M+H]+	951.222	3.4592	--	--
neg_3762	(Rac)-Hesperetin	51.4	61.3	-0.333274	C16H14O6	[M+H]+	301.072	3.46608	--	--
neg_2402	Taxifolin-3'-O-glucoside	51.8	63.8	-2.37582	C21H22O12	[M-H]-	465.103	2.41707	--	--
pos_3003	2',5'-Dihydroxy-4,3',4',6'-tetramethoxychalcone	42.9	17.6	0.427213	C19H20O7	[M-H]-	361.128	2.95288	--	--	Chalcones
pos_3271	2'-Hydroxyfurano[2'',3'':4',3']chalcone	43.2	26.9	7.58444	C17H12O3	[M+H]+	265.088	3.13095	--	--
pos_2602	4,2',4',alpha-Tetrahydroxydihydrochalcone	45.8	42.2	2.84645	C15H14O5	[M+H]+	257.082	2.58177	--	--
pos_5617	4'-Hydroxy-2,4,6-trimethoxydihydrochalcone; Loureirin B	40	31.4	16.009	C18H20O5	[2M+H]+	633.28	5.17905	--	--
pos_9405	avobenzone	40.3	13.7	8.04664	C20H22O3	[M+H]+	311.167	9.35943	--	--
neg_4759	Carthamone	44.9	53.8	-16.9426	C21H20O11	[M-H]-	469.068	4.28697	C08598	--
neg_3391	coreopsin	48.3	62.6	2.22105	C21H22O10	[2M-H]-	867.237	3.20937	--	--
pos_4416	Hamilcone	42.5	16.5	0.875904	C18H18O7	[M-H]-	347.113	4.10852	--	--
neg_1171	Hesperidin methylchalcone	55.4	92.2	-0.0372428	C29H36O15	[M+H]+	645.18	0.783283	--	--
neg_2921	Isoliquiritin	43.2	63.5	-16.3264	C21H22O9	[M-H]-	881.237	2.88113	C16978	--
neg_3387	Naringin Dihydrochalcone	48.6	66.3	-10.5483	C27H34O14	[2M-H]-	581.181	3.20937	--	--
pos_3397	Neohesperidin Dihydrochalcone (Nhdc)	50.2	84.3	-5.36364	C28H36O15	[M-H]-	635.191	3.24538	--	--
pos_1148	Okanin 4'-(6''-acetylglucoside)	45.4	40.4	-3.87552	C23H24O12	[M+H]+	493.132	1.90385	--	--
pos_6544	Okanin 4-methyl ether 3'-glucoside	44.2	31	3.85664	C22H24O11	[M+H]+	465.141	5.89275	--	--
pos_3742	Okanin 4-methyl ether 4'-O-(2''-O-caffeoyl-6''-O-acetylglucoside)	46.6	51	0.919464	C33H32O15	[M+H]+	669.182	3.49497	--	--
neg_4010	Phloretin-2'-O-glucoside (Phlorizin)	40.9	36.2	6.41619	C21H24O10	[M-H]-	457.114	3.65915	--	--
pos_3255	Safflor Yellow A	46.2	33.8	0.860157	C27H30O15	[M+H]+	595.166	3.12382	--	--
pos_3465	Valafolone	45.6	41.2	-3.12243	C22H24O7	[M+H]+	383.148	3.29543	--	--
neg_4619	2'-O-(3'', 4''-Dimethoxybenzoyl)vitexin	47.8	64.9	5.83636	C30H28O13	[M-H]-	641.155	4.17255	--	--	Flavonoid carbonoside
neg_5753	4”-O-Glucosylvitexin	50.6	64.8	2.19645	C27H30O15	[M+Cl]-	629.129	5.25728	--	--
pos_3253	Vitexin 6''-(3-hydroxy-3-methylglutarate)	42.5	22.1	-1.58225	C27H28O14	[M+H]+	577.154	3.12382	--	--
pos_2219	Galloylprocyanidin B4	47.7	48.4	3.83635	C37H30O16	[M+H]+	772.19	2.13195	--	--	Proanthocyanidins
pos_3948	Procyanidin A1	40.5	43.2	39.3478	C30H24O12	[M+Na]+	541.136	3.65943	--	--
pos_2385	(-)-Catechin 3-O-gallate	48.4	72.2	6.17534	C22H18O10	[M+H]+	407.079	2.33933	--	--	Flavanols
neg_6033	(-)-Epicatechin gallate	42.4	25	1.06127	C22H18O10	[M-H]-	441.083	5.64983	--	--
neg_3038	(±)-Catechin	41.1	17.9	-4.6308	C15H14O6	[M-H]-	289.07	2.97408	--	--
pos_5149	3,3',5-Trihydroxy-4',7-dimethoxyflavanone	43.3	39.5	5.24262	C17H16O7	[M+H]+	350.125	4.74355	--	--
pos_4211	4'-Methyl-(-)-epigallocatechin 3-(4-methyl-gallate)	40.4	21.3	8.7572	C24H22O11	[M+H]+	487.128	3.90185	--	--
neg_3535	5-Hydroxy-7,8-dimethoxyflavanone	49.6	72.5	14.9734	C17H16O5	[M-H]-	345.102	3.31663	--	--
neg_4115	8,8'-Methylenebiscatechin	42.2	44.5	-27.6776	C31H28O12	[M-H]-	637.14	3.75138	--	--
pos_3601	9,10-Dihydro-10-(3,4-dihydroxyphenyl)-pyrano[2,3-h]catechin-8-one	40.3	17.8	2.18511	C24H20O9	[M+H]+	453.119	3.40198	--	--
pos_4234	Catechin 5,3'-di-O-beta-D-glucopyranoside	40	21.1	-4.83321	C27H34O16	[M+H]+	615.189	3.91615	--	--
neg_4567	EPIAFZELECHIN (2R,3R)(-)	42.4	21.7	3.79013	C15H14O5	[M-H]-	273.078	4.12965	--	--
neg_2455	Epicatechin	40.2	7.04	2.68498	C15H14O6	[M-H]-	289.073	2.45997	--	--
pos_4818	Epicatechin 3-O-p-hydroxybenzoate	43.1	23	3.6107	C22H18O8	[M+H]+	411.109	4.47252	--	--
pos_6061	Epicatechin 5-O-beta-D-glucopyranoside-3-benzoate	40.4	6.84	0.202613	C28H28O12	[M+H]+	557.165	5.44293	--	--
pos_1056	Epigallocatechin	46.6	62.8	6.5144	C15H14O7	[M+H]+	324.11	1.4326	--	--
pos_695	Epigallocatechin 3-O-(4-hydroxybenzoate)	41.7	24.6	-9.14699	C22H18O9	[M+H]+	427.098	0.6839	--	--
pos_5294	Naringenin-7-O-glucoside (Prunin)	44.5	49.4	-18.6306	C21H22O10	[M+H]+	452.147	4.85798	--	--

## Sheet: Table S3
Supplementary Table S3. KEGG enrichment analysis of differentially expressed genes in three maize kernels.
Group	KEGG_A_class	KEGG_B_class	ID	Pathway	GeneRatio	BgRatio	enrich_factor	pvalue	qvalue	geneID	gene_number	Contained
Purple-K vs. Yellow-K	Metabolism	Amino acid metabolism	ko00380	Tryptophan metabolism	0.016	0.0101	1.58	0.00127051	0.0182217	NewGene_18975;NewGene_20214;NewGene_25036;NewGene_7565;Zm00001eb002510;Zm00001eb018660;Zm00001eb054500;Zm00001eb060260;Zm00001eb092770;Zm00001eb098150;Zm00001eb123040;Zm00001eb170590;Zm00001eb179100;Zm00001eb180340;Zm00001eb191590;Zm00001eb201330;Zm00001eb205740;Zm00001eb209570;Zm00001eb213190;Zm00001eb216600;Zm00001eb248870;Zm00001eb250570;Zm00001eb281900;Zm00001eb283420;Zm00001eb284340;Zm00001e…	40	up&down
	Metabolism	Amino acid metabolism	ko00280	Valine, leucine and isoleucine degradation	0.0124	0.0092	1.34	0.0462263	0.212154	NewGene_21064;NewGene_3140;Zm00001eb001340;Zm00001eb016230;Zm00001eb061470;Zm00001eb074240;Zm00001eb129100;Zm00001eb130640;Zm00001eb153460;Zm00001eb153650;Zm00001eb158770;Zm00001eb179890;Zm00001eb180340;Zm00001eb194020;Zm00001eb201330;Zm00001eb248870;Zm00001eb255410;Zm00001eb258950;Zm00001eb264970;Zm00001eb279370;Zm00001eb290460;Zm00001eb343850;Zm00001eb344490;Zm00001eb358440;Zm00001eb380260;Zm00…	31	up&down
	Metabolism	Amino acid metabolism	ko00360	Phenylalanine metabolism	0.0072	0.0051	1.4	0.0759726	0.276725	NewGene_11786;NewGene_19170;Zm00001eb054500;Zm00001eb077220;Zm00001eb077230;Zm00001eb185240;Zm00001eb185250;Zm00001eb185260;Zm00001eb201770;Zm00001eb216600;Zm00001eb238900;Zm00001eb247630;Zm00001eb247650;Zm00001eb247660;Zm00001eb252330;Zm00001eb321360;Zm00001eb332130;Zm00001eb348660	18	up&down
	Metabolism	Amino acid metabolism	ko00250	Alanine, aspartate and glutamate metabolism	0.0116	0.0095	1.22	0.135159	0.397633	NewGene_24696;NewGene_3126;NewGene_5774;Zm00001eb005710;Zm00001eb013430;Zm00001eb016230;Zm00001eb021930;Zm00001eb046790;Zm00001eb054990;Zm00001eb055490;Zm00001eb060520;Zm00001eb068280;Zm00001eb118240;Zm00001eb146310;Zm00001eb163520;Zm00001eb223670;Zm00001eb233590;Zm00001eb233600;Zm00001eb238900;Zm00001eb253820;Zm00001eb281980;Zm00001eb290460;Zm00001eb295220;Zm00001eb313780;Zm00001eb333090;Zm00001…	29	up&down
	Metabolism	Amino acid metabolism	ko00400	Phenylalanine, tyrosine and tryptophan biosynthesis	0.0084	0.0068	1.24	0.162848	0.443779	Zm00001eb023240;Zm00001eb060830;Zm00001eb060880;Zm00001eb063220;Zm00001eb084260;Zm00001eb096110;Zm00001eb127840;Zm00001eb137730;Zm00001eb164190;Zm00001eb201770;Zm00001eb218070;Zm00001eb227480;Zm00001eb234080;Zm00001eb238900;Zm00001eb252330;Zm00001eb254940;Zm00001eb348660;Zm00001eb349030;Zm00001eb364730;Zm00001eb398410;Zm00001eb404610	21	up&down
	Metabolism	Amino acid metabolism	ko00340	Histidine metabolism	0.004	0.0029	1.39	0.166315	0.443779	Zm00001eb180340;Zm00001eb201330;Zm00001eb248870;Zm00001eb252330;Zm00001eb332710;Zm00001eb380260;Zm00001eb403450;Zm00001eb408260;Zm00001eb422540;Zm00001eb427610	10	up&down
	Metabolism	Amino acid metabolism	ko00270	Cysteine and methionine metabolism	0.0168	0.0151	1.11	0.250432	0.574676	NewGene_1103;NewGene_13786;NewGene_14509;Zm00001eb008720;Zm00001eb015460;Zm00001eb016230;Zm00001eb019590;Zm00001eb032290;Zm00001eb047770;Zm00001eb059070;Zm00001eb068270;Zm00001eb073290;Zm00001eb074240;Zm00001eb127150;Zm00001eb127210;Zm00001eb137820;Zm00001eb175180;Zm00001eb193360;Zm00001eb201770;Zm00001eb218320;Zm00001eb220040;Zm00001eb221410;Zm00001eb229430;Zm00001eb238900;Zm00001eb275300;Zm0000…	42	up&down
	Metabolism	Amino acid metabolism	ko00220	Arginine biosynthesis	0.0064	0.0054	1.18	0.274924	0.603355	NewGene_11765;NewGene_4238;Zm00001eb002190;Zm00001eb046790;Zm00001eb054990;Zm00001eb060520;Zm00001eb118150;Zm00001eb118240;Zm00001eb223670;Zm00001eb238900;Zm00001eb253820;Zm00001eb279070;Zm00001eb313780;Zm00001eb333090;Zm00001eb396370;Zm00001eb418690	16	up&down
	Metabolism	Amino acid metabolism	ko00350	Tyrosine metabolism	0.0068	0.0058	1.17	0.278706	0.603355	NewGene_11786;NewGene_19170;Zm00001eb006760;Zm00001eb138300;Zm00001eb168550;Zm00001eb171410;Zm00001eb201770;Zm00001eb236160;Zm00001eb238900;Zm00001eb252330;Zm00001eb270900;Zm00001eb332130;Zm00001eb348660;Zm00001eb388240;Zm00001eb411190;Zm00001eb413300;Zm00001eb428900	17	up&down
	Metabolism	Amino acid metabolism	ko00330	Arginine and proline metabolism	0.0076	0.0081	0.94	0.655656	0.856245	Zm00001eb054500;Zm00001eb058220;Zm00001eb180340;Zm00001eb201330;Zm00001eb212670;Zm00001eb216600;Zm00001eb238900;Zm00001eb248870;Zm00001eb321360;Zm00001eb378210;Zm00001eb380260;Zm00001eb391720;Zm00001eb400700;Zm00001eb403560;Zm00001eb408260;Zm00001eb418690;Zm00001eb422540;Zm00001eb425830;Zm00001eb427610	19	up&down
	Metabolism	Amino acid metabolism	ko00310	Lysine degradation	0.0068	0.0074	0.92	0.686778	0.856245	Zm00001eb038540;Zm00001eb140430;Zm00001eb178710;Zm00001eb180340;Zm00001eb185000;Zm00001eb201330;Zm00001eb227910;Zm00001eb248870;Zm00001eb252300;Zm00001eb303540;Zm00001eb340420;Zm00001eb380260;Zm00001eb393760;Zm00001eb398850;Zm00001eb408260;Zm00001eb422540;Zm00001eb427610	17	up&down
	Metabolism	Amino acid metabolism	ko00260	Glycine, serine and threonine metabolism	0.012	0.013	0.92	0.725905	0.856245	NewGene_11786;NewGene_19170;NewGene_19260;NewGene_22938;Zm00001eb016230;Zm00001eb027920;Zm00001eb056550;Zm00001eb060430;Zm00001eb060830;Zm00001eb060880;Zm00001eb068270;Zm00001eb077640;Zm00001eb088840;Zm00001eb118240;Zm00001eb140430;Zm00001eb156020;Zm00001eb156570;Zm00001eb166440;Zm00001eb170020;Zm00001eb180340;Zm00001eb196320;Zm00001eb220040;Zm00001eb290460;Zm00001eb332130;Zm00001eb340420;Zm00001…	30	up&down
	Metabolism	Amino acid metabolism	ko00290	Valine, leucine and isoleucine biosynthesis	0.002	0.0027	0.74	0.837184	0.856245	Zm00001eb074240;Zm00001eb208610;Zm00001eb230780;Zm00001eb246720;Zm00001eb434270	5	up&down
	Metabolism	Amino acid metabolism	ko00300	Lysine biosynthesis	0.0004	0.0021	0.19	0.997079	0.856245	Zm00001eb220040	1	up
	Metabolism	Biosynthesis of other secondary metabolites	ko00940	Phenylpropanoid biosynthesis	0.0396	0.0302	1.31	0.00184832	0.0235633	NewGene_18803;NewGene_22686;NewGene_25048;NewGene_9290;Zm00001eb006410;Zm00001eb008530;Zm00001eb009940;Zm00001eb017930;Zm00001eb020600;Zm00001eb022050;Zm00001eb024870;Zm00001eb041120;Zm00001eb043700;Zm00001eb047120;Zm00001eb057250;Zm00001eb058260;Zm00001eb068370;Zm00001eb070170;Zm00001eb071040;Zm00001eb071110;Zm00001eb077220;Zm00001eb077230;Zm00001eb077490;Zm00001eb077990;Zm00001eb078220;Zm00001e…	99	up&down
	Metabolism	Biosynthesis of other secondary metabolites	ko00944	Flavone and flavonol biosynthesis	0.0032	0.0014	2.29	0.0135977	0.10401	Zm00001eb095790;Zm00001eb111270;Zm00001eb122610;Zm00001eb183680;Zm00001eb245960;Zm00001eb330430;Zm00001eb351260;Zm00001eb426900	8	up&down
	Metabolism	Biosynthesis of other secondary metabolites	ko00941	Flavonoid biosynthesis	0.014	0.0104	1.35	0.0346949	0.189561	NewGene_22686;Zm00001eb006410;Zm00001eb062510;Zm00001eb067380;Zm00001eb071110;Zm00001eb078220;Zm00001eb098190;Zm00001eb101680;Zm00001eb111270;Zm00001eb117550;Zm00001eb124170;Zm00001eb153990;Zm00001eb154000;Zm00001eb159020;Zm00001eb163860;Zm00001eb179050;Zm00001eb183680;Zm00001eb219040;Zm00001eb229190;Zm00001eb240910;Zm00001eb245960;Zm00001eb246860;Zm00001eb263020;Zm00001eb271480;Zm00001eb287000;Z…	35	up&down
	Metabolism	Biosynthesis of other secondary metabolites	ko00402	Benzoxazinoid biosynthesis	0.0052	0.0034	1.52	0.070464	0.276725	Zm00001eb063070;Zm00001eb088120;Zm00001eb116010;Zm00001eb121990;Zm00001eb164860;Zm00001eb165550;Zm00001eb165560;Zm00001eb165580;Zm00001eb165610;Zm00001eb260010;Zm00001eb304040;Zm00001eb304050;Zm00001eb419580	13	up&down
	Metabolism	Biosynthesis of other secondary metabolites	ko00943	Isoflavonoid biosynthesis	0.0032	0.0019	1.72	0.0771782	0.276725	Zm00001eb030170;Zm00001eb058070;Zm00001eb086840;Zm00001eb095790;Zm00001eb214400;Zm00001eb214410;Zm00001eb214420;Zm00001eb367120	8	up&down
	Metabolism	Biosynthesis of other secondary metabolites	ko00945	Stilbenoid, diarylheptanoid and gingerol biosynthesis	0.0076	0.0058	1.3	0.12604	0.380564	NewGene_22686;Zm00001eb006410;Zm00001eb071110;Zm00001eb078220;Zm00001eb090830;Zm00001eb098190;Zm00001eb101680;Zm00001eb124170;Zm00001eb129160;Zm00001eb164750;Zm00001eb179050;Zm00001eb240910;Zm00001eb246860;Zm00001eb263020;Zm00001eb271480;Zm00001eb322090;Zm00001eb322120;Zm00001eb331680;Zm00001eb346150	19	up&down
	Metabolism	Biosynthesis of other secondary metabolites	ko00960	Tropane, piperidine and pyridine alkaloid biosynthesis	0.0036	0.0029	1.22	0.311085	0.648962	NewGene_11786;NewGene_19170;Zm00001eb201770;Zm00001eb229230;Zm00001eb238900;Zm00001eb252330;Zm00001eb332130;Zm00001eb348660;Zm00001eb363620	9	up&down
	Metabolism	Biosynthesis of other secondary metabolites	ko00950	Isoquinoline alkaloid biosynthesis	0.0044	0.0038	1.16	0.348981	0.658095	NewGene_11786;NewGene_19170;Zm00001eb040190;Zm00001eb171410;Zm00001eb201770;Zm00001eb238900;Zm00001eb332130;Zm00001eb348660;Zm00001eb388240;Zm00001eb413300;Zm00001eb428900	11	up&down
	Metabolism	Biosynthesis of other secondary metabolites	ko00942	Anthocyanin biosynthesis	0.0004	0.0002	1.72	0.476772	0.729378	Zm00001eb374230	1	up
	Metabolism	Biosynthesis of other secondary metabolites	ko00232	Caffeine metabolism	0.0004	0.0003	1.29	0.578396	0.8193	Zm00001eb146880	1	down
	Metabolism	Biosynthesis of other secondary metabolites	ko00966	Glucosinolate biosynthesis	0.0012	0.0013	0.91	0.669195	0.856245	Zm00001eb074240;Zm00001eb208610;Zm00001eb230780	3	up&down
	Metabolism	Biosynthesis of other secondary metabolites	ko00965	Betalain biosynthesis	0.002	0.0025	0.8	0.772361	0.856245	Zm00001eb041290;Zm00001eb145870;Zm00001eb163680;Zm00001eb188410;Zm00001eb252180	5	up
	Metabolism	Biosynthesis of other secondary metabolites	ko00998	Biosynthesis of various secondary metabolites - part 2	0.0004	0.0005	0.74	0.779454	0.856245	Zm00001eb331310	1	down
	Metabolism	Biosynthesis of other secondary metabolites	ko00901	Indole alkaloid biosynthesis	0.0008	0.0016	0.51	0.922596	0.856245	Zm00001eb008030;Zm00001eb217450	2	up
	Metabolism	Biosynthesis of other secondary metabolites	ko00261	Monobactam biosynthesis	0.0008	0.0022	0.37	0.98173	0.856245	Zm00001eb220040;Zm00001eb411540	2	up&down
	Metabolism	Carbohydrate metabolism	ko00052	Galactose metabolism	0.022	0.0139	1.58	0.000183821	0.00703034	NewGene_1937;NewGene_7144;Zm00001eb005030;Zm00001eb010050;Zm00001eb015130;Zm00001eb016850;Zm00001eb039810;Zm00001eb040050;Zm00001eb044860;Zm00001eb048390;Zm00001eb067250;Zm00001eb073830;Zm00001eb079430;Zm00001eb079440;Zm00001eb080890;Zm00001eb083790;Zm00001eb101160;Zm00001eb101170;Zm00001eb103810;Zm00001eb107730;Zm00001eb117330;Zm00001eb121010;Zm00001eb122980;Zm00001eb138980;Zm00001eb141640;Zm000…	55	up&down
	Metabolism	Carbohydrate metabolism	ko00640	Propanoate metabolism	0.0072	0.0047	1.52	0.0380604	0.198497	Zm00001eb016980;Zm00001eb028920;Zm00001eb083480;Zm00001eb130640;Zm00001eb153460;Zm00001eb167230;Zm00001eb189990;Zm00001eb200160;Zm00001eb223980;Zm00001eb229430;Zm00001eb259720;Zm00001eb277730;Zm00001eb283930;Zm00001eb367400;Zm00001eb376020;Zm00001eb379490;Zm00001eb409740;Zm00001eb419400	18	up&down
	Metabolism	Carbohydrate metabolism	ko00650	Butanoate metabolism	0.0076	0.0051	1.48	0.0427626	0.210898	NewGene_3126;NewGene_5774;Zm00001eb001340;Zm00001eb002700;Zm00001eb014500;Zm00001eb055490;Zm00001eb061470;Zm00001eb093570;Zm00001eb129100;Zm00001eb150320;Zm00001eb182460;Zm00001eb233590;Zm00001eb233600;Zm00001eb246720;Zm00001eb248660;Zm00001eb264970;Zm00001eb281980;Zm00001eb399220;Zm00001eb403920	19	up&down
	Metabolism	Carbohydrate metabolism	ko00500	Starch and sucrose metabolism	0.0392	0.0341	1.15	0.0712725	0.276725	NewGene_12767;NewGene_19481;NewGene_21533;Zm00001eb000080;Zm00001eb008530;Zm00001eb010550;Zm00001eb016250;Zm00001eb016430;Zm00001eb016920;Zm00001eb018180;Zm00001eb020600;Zm00001eb021270;Zm00001eb042260;Zm00001eb050570;Zm00001eb057250;Zm00001eb063380;Zm00001eb065810;Zm00001eb067250;Zm00001eb077490;Zm00001eb083790;Zm00001eb084160;Zm00001eb084540;Zm00001eb086090;Zm00001eb091470;Zm00001eb098650;Zm000…	98	up&down
	Metabolism	Carbohydrate metabolism	ko00620	Pyruvate metabolism	0.0148	0.0121	1.22	0.104942	0.334463	NewGene_19535;Zm00001eb002700;Zm00001eb011080;Zm00001eb014500;Zm00001eb026040;Zm00001eb028920;Zm00001eb038930;Zm00001eb041730;Zm00001eb052130;Zm00001eb059070;Zm00001eb109430;Zm00001eb121470;Zm00001eb128890;Zm00001eb154490;Zm00001eb168480;Zm00001eb180340;Zm00001eb189990;Zm00001eb190240;Zm00001eb201330;Zm00001eb204600;Zm00001eb220780;Zm00001eb223980;Zm00001eb229430;Zm00001eb238670;Zm00001eb248660;Z…	37	up&down
	Metabolism	Carbohydrate metabolism	ko00660	C5-Branched dibasic acid metabolism	0.0016	0.0009	1.72	0.190106	0.495732	Zm00001eb208610;Zm00001eb230780;Zm00001eb246720;Zm00001eb434270	4	up&down
	Metabolism	Carbohydrate metabolism	ko00010	Glycolysis / Gluconeogenesis	0.0236	0.0212	1.11	0.196773	0.501714	NewGene_19535;Zm00001eb002700;Zm00001eb006760;Zm00001eb008270;Zm00001eb008290;Zm00001eb011080;Zm00001eb013520;Zm00001eb014500;Zm00001eb041730;Zm00001eb048390;Zm00001eb052130;Zm00001eb075700;Zm00001eb080890;Zm00001eb085640;Zm00001eb101090;Zm00001eb101160;Zm00001eb101170;Zm00001eb128890;Zm00001eb146750;Zm00001eb153620;Zm00001eb153820;Zm00001eb154520;Zm00001eb168480;Zm00001eb168550;Zm00001eb174380;Z…	59	up&down
	Metabolism	Carbohydrate metabolism	ko00030	Pentose phosphate pathway	0.0108	0.0092	1.17	0.212213	0.529319	Zm00001eb008270;Zm00001eb008290;Zm00001eb020090;Zm00001eb029080;Zm00001eb048390;Zm00001eb079220;Zm00001eb086870;Zm00001eb101090;Zm00001eb101160;Zm00001eb101170;Zm00001eb146750;Zm00001eb153820;Zm00001eb174380;Zm00001eb242600;Zm00001eb268830;Zm00001eb270890;Zm00001eb301210;Zm00001eb317710;Zm00001eb325820;Zm00001eb337520;Zm00001eb350090;Zm00001eb365200;Zm00001eb381920;Zm00001eb388190;Zm00001eb401160…	27	up&down
	Metabolism	Carbohydrate metabolism	ko00562	Inositol phosphate metabolism	0.0196	0.0176	1.11	0.224885	0.537554	NewGene_17428;NewGene_25681;Zm00001eb010110;Zm00001eb017560;Zm00001eb024800;Zm00001eb027210;Zm00001eb032340;Zm00001eb044300;Zm00001eb049310;Zm00001eb051200;Zm00001eb052470;Zm00001eb054190;Zm00001eb063060;Zm00001eb064750;Zm00001eb075700;Zm00001eb088190;Zm00001eb102240;Zm00001eb110730;Zm00001eb122060;Zm00001eb127030;Zm00001eb140620;Zm00001eb177150;Zm00001eb185780;Zm00001eb193820;Zm00001eb194250;Zm0…	49	up&down
	Metabolism	Carbohydrate metabolism	ko00053	Ascorbate and aldarate metabolism	0.0096	0.0088	1.09	0.347355	0.658095	NewGene_7144;Zm00001eb017560;Zm00001eb025280;Zm00001eb047980;Zm00001eb049310;Zm00001eb106620;Zm00001eb176160;Zm00001eb180340;Zm00001eb201330;Zm00001eb214560;Zm00001eb215830;Zm00001eb228320;Zm00001eb237030;Zm00001eb243590;Zm00001eb248870;Zm00001eb252210;Zm00001eb266260;Zm00001eb311110;Zm00001eb380260;Zm00001eb384280;Zm00001eb384970;Zm00001eb408260;Zm00001eb422540;Zm00001eb427610	24	up&down
	Metabolism	Carbohydrate metabolism	ko00051	Fructose and mannose metabolism	0.0128	0.0119	1.08	0.349877	0.658095	Zm00001eb008270;Zm00001eb008290;Zm00001eb048390;Zm00001eb075700;Zm00001eb101160;Zm00001eb101170;Zm00001eb125530;Zm00001eb146750;Zm00001eb153620;Zm00001eb153820;Zm00001eb154520;Zm00001eb167360;Zm00001eb174380;Zm00001eb185780;Zm00001eb242600;Zm00001eb270890;Zm00001eb282590;Zm00001eb319770;Zm00001eb325820;Zm00001eb337520;Zm00001eb350090;Zm00001eb365200;Zm00001eb365810;Zm00001eb367780;Zm00001eb376650…	32	up&down
	Metabolism	Carbohydrate metabolism	ko00630	Glyoxylate and dicarboxylate metabolism	0.0148	0.0141	1.05	0.406517	0.707933	NewGene_13143;NewGene_14343;NewGene_19872;NewGene_20846;NewGene_26429;NewGene_4968;NewGene_8893;Zm00001eb002510;Zm00001eb002700;Zm00001eb002960;Zm00001eb014500;Zm00001eb027920;Zm00001eb046790;Zm00001eb054990;Zm00001eb056550;Zm00001eb059070;Zm00001eb064870;Zm00001eb070270;Zm00001eb088840;Zm00001eb089800;Zm00001eb118240;Zm00001eb156570;Zm00001eb170020;Zm00001eb182460;Zm00001eb206090;Zm00001eb209570…	37	up&down
	Metabolism	Carbohydrate metabolism	ko00520	Amino sugar and nucleotide sugar metabolism	0.0232	0.0227	1.02	0.458241	0.729378	NewGene_12767;NewGene_13343;NewGene_7144;Zm00001eb002620;Zm00001eb012580;Zm00001eb016850;Zm00001eb036220;Zm00001eb047980;Zm00001eb053500;Zm00001eb069520;Zm00001eb075730;Zm00001eb078720;Zm00001eb078740;Zm00001eb101090;Zm00001eb103470;Zm00001eb104840;Zm00001eb106620;Zm00001eb122720;Zm00001eb125530;Zm00001eb141640;Zm00001eb144720;Zm00001eb147150;Zm00001eb148090;Zm00001eb153620;Zm00001eb154520;Zm0000…	58	up&down
	Metabolism	Carbohydrate metabolism	ko00020	Citrate cycle (TCA cycle)	0.01	0.0099	1.01	0.522803	0.759302	NewGene_12718;NewGene_19535;Zm00001eb002960;Zm00001eb011080;Zm00001eb018220;Zm00001eb041730;Zm00001eb059070;Zm00001eb069360;Zm00001eb089800;Zm00001eb130080;Zm00001eb164780;Zm00001eb206090;Zm00001eb234010;Zm00001eb234020;Zm00001eb261270;Zm00001eb277730;Zm00001eb283930;Zm00001eb333390;Zm00001eb340370;Zm00001eb342750;Zm00001eb358070;Zm00001eb395670;Zm00001eb398370;Zm00001eb419110;Zm00001eb424940	25	up&down
	Metabolism	Carbohydrate metabolism	ko00040	Pentose and glucuronate interconversions	0.0136	0.0172	0.79	0.950102	0.856245	NewGene_7144;Zm00001eb029140;Zm00001eb046690;Zm00001eb048310;Zm00001eb088830;Zm00001eb094750;Zm00001eb098080;Zm00001eb106620;Zm00001eb131090;Zm00001eb141640;Zm00001eb151040;Zm00001eb153600;Zm00001eb158930;Zm00001eb165010;Zm00001eb165490;Zm00001eb209880;Zm00001eb214560;Zm00001eb215830;Zm00001eb218850;Zm00001eb227740;Zm00001eb228320;Zm00001eb236930;Zm00001eb237030;Zm00001eb248850;Zm00001eb290330;Zm…	34	up&down
	Metabolism	Energy metabolism	ko00920	Sulfur metabolism	0.0056	0.005	1.11	0.380108	0.692261	Zm00001eb008720;Zm00001eb107420;Zm00001eb127210;Zm00001eb166390;Zm00001eb188090;Zm00001eb324080;Zm00001eb330860;Zm00001eb333980;Zm00001eb339400;Zm00001eb376790;Zm00001eb376900;Zm00001eb376930;Zm00001eb409060;Zm00001eb411540	14	up&down
	Metabolism	Energy metabolism	ko00910	Nitrogen metabolism	0.006	0.0064	0.93	0.665287	0.856245	NewGene_13143;NewGene_20846;NewGene_8893;Zm00001eb021930;Zm00001eb046790;Zm00001eb054990;Zm00001eb060520;Zm00001eb158800;Zm00001eb193660;Zm00001eb209630;Zm00001eb253820;Zm00001eb295220;Zm00001eb359190;Zm00001eb361110;Zm00001eb388490	15	up&down
	Metabolism	Energy metabolism	ko00710	Carbon fixation in photosynthetic organisms	0.0108	0.0124	0.87	0.820156	0.856245	Zm00001eb011080;Zm00001eb029080;Zm00001eb038930;Zm00001eb059070;Zm00001eb075700;Zm00001eb086870;Zm00001eb118240;Zm00001eb121470;Zm00001eb146750;Zm00001eb154490;Zm00001eb185780;Zm00001eb204600;Zm00001eb220780;Zm00001eb223670;Zm00001eb238670;Zm00001eb238900;Zm00001eb301210;Zm00001eb309660;Zm00001eb313780;Zm00001eb317710;Zm00001eb319770;Zm00001eb333090;Zm00001eb333390;Zm00001eb365200;Zm00001eb396680…	27	up&down
	Metabolism	Energy metabolism	ko00196	Photosynthesis - antenna proteins	0.0012	0.0023	0.53	0.939932	0.856245	Zm00001eb066480;Zm00001eb100140;Zm00001eb324240	3	up
	Metabolism	Energy metabolism	ko00190	Oxidative phosphorylation	0.0144	0.0241	0.6	0.999935	0.856245	NewGene_10480;NewGene_12718;NewGene_1308;NewGene_14445;NewGene_17498;Zm00001eb000570;Zm00001eb008370;Zm00001eb018220;Zm00001eb033900;Zm00001eb061560;Zm00001eb069360;Zm00001eb091640;Zm00001eb094460;Zm00001eb106630;Zm00001eb116500;Zm00001eb131170;Zm00001eb139450;Zm00001eb202390;Zm00001eb208650;Zm00001eb224470;Zm00001eb227420;Zm00001eb243380;Zm00001eb261270;Zm00001eb286820;Zm00001eb299530;Zm00001eb3…	36	up&down
	Metabolism	Energy metabolism	ko00195	Photosynthesis	0.0036	0.0137	0.26	1	0.856245	NewGene_14445;Zm00001eb001650;Zm00001eb052650;Zm00001eb059850;Zm00001eb151750;Zm00001eb213670;Zm00001eb322600;Zm00001eb348290;Zm00001eb366870	9	up&down
	Organismal Systems	Environmental adaptation	ko04626	Plant-pathogen interaction	0.0791	0.0682	1.16	0.00975481	0.0932697	NewGene_1104;NewGene_12755;NewGene_14389;NewGene_16220;NewGene_22149;NewGene_22231;NewGene_3742;Zm00001eb001780;Zm00001eb011480;Zm00001eb013610;Zm00001eb015200;Zm00001eb015720;Zm00001eb015800;Zm00001eb020710;Zm00001eb025010;Zm00001eb031590;Zm00001eb031890;Zm00001eb042890;Zm00001eb046050;Zm00001eb051120;Zm00001eb055990;Zm00001eb056780;Zm00001eb056900;Zm00001eb060090;Zm00001eb060110;Zm00001eb060390…	198	up&down
	Organismal Systems	Environmental adaptation	ko04712	Circadian rhythm - plant	0.016	0.0154	1.04	0.431567	0.708905	NewGene_11289;NewGene_14012;NewGene_14251;NewGene_19837;NewGene_23042;NewGene_4788;NewGene_7596;Zm00001eb010780;Zm00001eb026560;Zm00001eb037480;Zm00001eb055460;Zm00001eb058230;Zm00001eb075050;Zm00001eb081200;Zm00001eb104770;Zm00001eb110960;Zm00001eb112080;Zm00001eb113780;Zm00001eb129520;Zm00001eb145780;Zm00001eb159890;Zm00001eb184870;Zm00001eb185560;Zm00001eb187260;Zm00001eb187450;Zm00001eb198960…	40	up&down
	Genetic Information Processing	Folding, sorting and degradation	ko04122	Sulfur relay system	0.002	0.0013	1.51	0.222159	0.537554	Zm00001eb135000;Zm00001eb208120;Zm00001eb255730;Zm00001eb310290;Zm00001eb330860	5	up&down
	Genetic Information Processing	Folding, sorting and degradation	ko03060	Protein export	0.0084	0.0082	1.02	0.498227	0.742402	NewGene_25406;NewGene_7518;Zm00001eb003850;Zm00001eb014120;Zm00001eb058330;Zm00001eb064100;Zm00001eb066670;Zm00001eb085050;Zm00001eb104510;Zm00001eb146090;Zm00001eb159930;Zm00001eb197120;Zm00001eb214940;Zm00001eb231180;Zm00001eb274950;Zm00001eb285570;Zm00001eb301370;Zm00001eb314690;Zm00001eb320590;Zm00001eb335940;Zm00001eb432830	21	up&down
	Genetic Information Processing	Folding, sorting and degradation	ko04141	Protein processing in endoplasmic reticulum	0.0388	0.0418	0.93	0.817602	0.856245	NewGene_12546;NewGene_13325;NewGene_14935;NewGene_26142;NewGene_5500;NewGene_7119;NewGene_7518;Zm00001eb000020;Zm00001eb010530;Zm00001eb012160;Zm00001eb012470;Zm00001eb012510;Zm00001eb014120;Zm00001eb025010;Zm00001eb026540;Zm00001eb026690;Zm00001eb032310;Zm00001eb040930;Zm00001eb047740;Zm00001eb058190;Zm00001eb058330;Zm00001eb060050;Zm00001eb061140;Zm00001eb064100;Zm00001eb064470;Zm00001eb081770;…	97	up&down
	Genetic Information Processing	Folding, sorting and degradation	ko04120	Ubiquitin mediated proteolysis	0.0232	0.0265	0.88	0.888035	0.856245	NewGene_11277;NewGene_11278;NewGene_12417;NewGene_12582;NewGene_9937;Zm00001eb000020;Zm00001eb001280;Zm00001eb003700;Zm00001eb009900;Zm00001eb009920;Zm00001eb010020;Zm00001eb011040;Zm00001eb016750;Zm00001eb017210;Zm00001eb035770;Zm00001eb039430;Zm00001eb072830;Zm00001eb082500;Zm00001eb088450;Zm00001eb094520;Zm00001eb095960;Zm00001eb097550;Zm00001eb104470;Zm00001eb108060;Zm00001eb111570;Zm00001eb1…	58	up&down
	Genetic Information Processing	Folding, sorting and degradation	ko04130	SNARE interactions in vesicular transport	0.004	0.0059	0.68	0.942816	0.856245	Zm00001eb099480;Zm00001eb137880;Zm00001eb177630;Zm00001eb272440;Zm00001eb281750;Zm00001eb300720;Zm00001eb361180;Zm00001eb362460;Zm00001eb400730;Zm00001eb427200	10	up&down
	Genetic Information Processing	Folding, sorting and degradation	ko03050	Proteasome	0.0064	0.0101	0.63	0.988561	0.856245	NewGene_2753;Zm00001eb023690;Zm00001eb036440;Zm00001eb071300;Zm00001eb072040;Zm00001eb072240;Zm00001eb128130;Zm00001eb135810;Zm00001eb144860;Zm00001eb152290;Zm00001eb160590;Zm00001eb192330;Zm00001eb197860;Zm00001eb219280;Zm00001eb249280;Zm00001eb329090	16	up&down
	Genetic Information Processing	Folding, sorting and degradation	ko03018	RNA degradation	0.014	0.0243	0.58	0.999974	0.856245	NewGene_26273;NewGene_4248;Zm00001eb046580;Zm00001eb048390;Zm00001eb073000;Zm00001eb085640;Zm00001eb096330;Zm00001eb101160;Zm00001eb101170;Zm00001eb114780;Zm00001eb115400;Zm00001eb140480;Zm00001eb157720;Zm00001eb174380;Zm00001eb175450;Zm00001eb228810;Zm00001eb242600;Zm00001eb243400;Zm00001eb253360;Zm00001eb254030;Zm00001eb270890;Zm00001eb328370;Zm00001eb333500;Zm00001eb337520;Zm00001eb350090;Zm00…	35	up&down
	Metabolism	Global and overview maps	ko01212	Fatty acid metabolism	0.0128	0.0101	1.27	0.0843457	0.293259	NewGene_21064;NewGene_3140;NewGene_624;Zm00001eb016980;Zm00001eb017070;Zm00001eb025490;Zm00001eb028920;Zm00001eb046870;Zm00001eb083480;Zm00001eb093590;Zm00001eb108670;Zm00001eb156650;Zm00001eb167230;Zm00001eb189990;Zm00001eb200160;Zm00001eb201940;Zm00001eb203470;Zm00001eb223980;Zm00001eb237380;Zm00001eb258950;Zm00001eb259720;Zm00001eb285730;Zm00001eb309910;Zm00001eb335910;Zm00001eb367400;Zm00001e…	32	up&down
	Metabolism	Global and overview maps	ko01200	Carbon metabolism	0.0456	0.0407	1.12	0.0938334	0.307604	NewGene_12718;NewGene_13143;NewGene_14343;NewGene_19535;NewGene_19872;NewGene_20846;NewGene_4968;NewGene_8893;Zm00001eb002510;Zm00001eb002700;Zm00001eb002960;Zm00001eb006760;Zm00001eb008720;Zm00001eb011080;Zm00001eb014500;Zm00001eb016980;Zm00001eb018220;Zm00001eb020090;Zm00001eb027920;Zm00001eb029080;Zm00001eb038930;Zm00001eb041730;Zm00001eb048390;Zm00001eb052130;Zm00001eb056550;Zm00001eb059070;Z…	114	up&down
	Metabolism	Global and overview maps	ko01230	Biosynthesis of amino acids	0.04	0.0377	1.06	0.272072	0.603355	NewGene_11765;NewGene_19260;NewGene_22938;NewGene_24696;NewGene_4238;Zm00001eb002190;Zm00001eb002960;Zm00001eb008720;Zm00001eb013430;Zm00001eb015460;Zm00001eb019590;Zm00001eb021930;Zm00001eb023240;Zm00001eb029080;Zm00001eb032290;Zm00001eb046790;Zm00001eb048390;Zm00001eb052130;Zm00001eb054990;Zm00001eb056550;Zm00001eb060830;Zm00001eb060880;Zm00001eb063220;Zm00001eb068270;Zm00001eb074240;Zm00001eb0…	100	up&down
	Metabolism	Global and overview maps	ko01210	2-Oxocarboxylic acid metabolism	0.0084	0.0093	0.9	0.737524	0.856245	NewGene_11765;Zm00001eb002190;Zm00001eb002960;Zm00001eb074240;Zm00001eb089800;Zm00001eb118240;Zm00001eb206090;Zm00001eb208610;Zm00001eb220040;Zm00001eb223670;Zm00001eb230780;Zm00001eb234010;Zm00001eb234020;Zm00001eb238900;Zm00001eb246720;Zm00001eb279070;Zm00001eb313780;Zm00001eb333090;Zm00001eb419110;Zm00001eb424940;Zm00001eb434270	21	up&down
	Metabolism	Glycan biosynthesis and metabolism	ko00531	Glycosaminoglycan degradation	0.0108	0.0058	1.85	0.000561741	0.0128905	Zm00001eb005030;Zm00001eb010050;Zm00001eb029720;Zm00001eb039810;Zm00001eb040050;Zm00001eb073830;Zm00001eb103810;Zm00001eb107730;Zm00001eb121010;Zm00001eb142930;Zm00001eb146080;Zm00001eb152540;Zm00001eb160380;Zm00001eb166340;Zm00001eb168200;Zm00001eb175430;Zm00001eb192170;Zm00001eb202800;Zm00001eb205200;Zm00001eb242410;Zm00001eb281850;Zm00001eb334880;Zm00001eb337700;Zm00001eb357220;Zm00001eb363610…	27	up&down
	Metabolism	Glycan biosynthesis and metabolism	ko00604	Glycosphingolipid biosynthesis - ganglio series	0.0068	0.0039	1.75	0.0106886	0.0943366	Zm00001eb005030;Zm00001eb010050;Zm00001eb039810;Zm00001eb040050;Zm00001eb073830;Zm00001eb103810;Zm00001eb107730;Zm00001eb121010;Zm00001eb142930;Zm00001eb146080;Zm00001eb152540;Zm00001eb160380;Zm00001eb166340;Zm00001eb202800;Zm00001eb205200;Zm00001eb337700;Zm00001eb357220	17	up&down
	Metabolism	Glycan biosynthesis and metabolism	ko00511	Other glycan degradation	0.0128	0.0095	1.34	0.0441145	0.210898	NewGene_22742;Zm00001eb005030;Zm00001eb010050;Zm00001eb026300;Zm00001eb039810;Zm00001eb040050;Zm00001eb046040;Zm00001eb064230;Zm00001eb073830;Zm00001eb074820;Zm00001eb103810;Zm00001eb107730;Zm00001eb119960;Zm00001eb121010;Zm00001eb131150;Zm00001eb142930;Zm00001eb146080;Zm00001eb152540;Zm00001eb158320;Zm00001eb160380;Zm00001eb166340;Zm00001eb202800;Zm00001eb205200;Zm00001eb265990;Zm00001eb270870;Z…	32	up&down
	Metabolism	Glycan biosynthesis and metabolism	ko00515	Mannose type O-glycan biosynthesis	0.002	0.0016	1.29	0.345008	0.658095	Zm00001eb229630;Zm00001eb270290;Zm00001eb335040;Zm00001eb382290;Zm00001eb382480	5	up
	Metabolism	Glycan biosynthesis and metabolism	ko00563	Glycosylphosphatidylinositol (GPI)-anchor biosynthesis	0.0036	0.0033	1.08	0.461187	0.729378	Zm00001eb002240;Zm00001eb030880;Zm00001eb066050;Zm00001eb066440;Zm00001eb118570;Zm00001eb191920;Zm00001eb212340;Zm00001eb322240;Zm00001eb348690	9	up&down
	Metabolism	Glycan biosynthesis and metabolism	ko00603	Glycosphingolipid biosynthesis - globo and isoglobo series	0.0024	0.0023	1.07	0.505037	0.742902	Zm00001eb044860;Zm00001eb117330;Zm00001eb138980;Zm00001eb145010;Zm00001eb306310;Zm00001eb409230	6	up&down
	Metabolism	Glycan biosynthesis and metabolism	ko00514	Other types of O-glycan biosynthesis	0.002	0.0033	0.6	0.939644	0.856245	Zm00001eb001120;Zm00001eb144300;Zm00001eb179230;Zm00001eb329600;Zm00001eb341770	5	up&down
	Metabolism	Glycan biosynthesis and metabolism	ko00513	Various types of N-glycan biosynthesis	0.004	0.0068	0.59	0.982993	0.856245	Zm00001eb020020;Zm00001eb026360;Zm00001eb038040;Zm00001eb038910;Zm00001eb058190;Zm00001eb177200;Zm00001eb192260;Zm00001eb262600;Zm00001eb272600;Zm00001eb408000	10	up&down
	Metabolism	Glycan biosynthesis and metabolism	ko00510	N-Glycan biosynthesis	0.0032	0.0074	0.43	0.9991	0.856245	Zm00001eb020020;Zm00001eb058190;Zm00001eb177200;Zm00001eb179060;Zm00001eb192260;Zm00001eb246020;Zm00001eb262600;Zm00001eb272600	8	up&down
	Metabolism	Lipid metabolism	ko00071	Fatty acid degradation	0.012	0.0067	1.8	0.000528096	0.0128905	NewGene_21064;NewGene_3140;Zm00001eb006760;Zm00001eb016980;Zm00001eb083480;Zm00001eb093590;Zm00001eb156650;Zm00001eb167230;Zm00001eb168550;Zm00001eb180340;Zm00001eb200160;Zm00001eb201330;Zm00001eb201940;Zm00001eb203470;Zm00001eb237380;Zm00001eb248870;Zm00001eb258950;Zm00001eb259720;Zm00001eb269550;Zm00001eb270900;Zm00001eb285730;Zm00001eb376020;Zm00001eb379490;Zm00001eb380260;Zm00001eb407800;Zm00…	30	up&down
	Metabolism	Lipid metabolism	ko00592	alpha-Linolenic acid metabolism	0.0136	0.008	1.7	0.000737426	0.0141016	NewGene_21064;NewGene_3140;NewGene_3698;Zm00001eb005920;Zm00001eb016740;Zm00001eb016980;Zm00001eb035010;Zm00001eb040310;Zm00001eb054510;Zm00001eb082050;Zm00001eb083480;Zm00001eb141920;Zm00001eb155120;Zm00001eb155650;Zm00001eb167230;Zm00001eb168550;Zm00001eb177330;Zm00001eb200160;Zm00001eb203470;Zm00001eb206040;Zm00001eb214000;Zm00001eb216590;Zm00001eb237380;Zm00001eb258950;Zm00001eb259720;Zm00001…	34	up&down
	Metabolism	Lipid metabolism	ko00561	Glycerolipid metabolism	0.0228	0.0165	1.38	0.00527502	0.0605239	NewGene_14808;NewGene_18603;NewGene_4134;Zm00001eb005110;Zm00001eb008640;Zm00001eb011720;Zm00001eb020260;Zm00001eb037190;Zm00001eb044860;Zm00001eb053160;Zm00001eb055430;Zm00001eb066730;Zm00001eb089370;Zm00001eb115990;Zm00001eb117330;Zm00001eb120470;Zm00001eb128560;Zm00001eb130610;Zm00001eb136550;Zm00001eb138980;Zm00001eb145010;Zm00001eb147550;Zm00001eb148650;Zm00001eb151400;Zm00001eb156570;Zm0000…	57	up&down
	Metabolism	Lipid metabolism	ko00591	Linoleic acid metabolism	0.0044	0.002	2.18	0.00623248	0.0650087	NewGene_3698;Zm00001eb005920;Zm00001eb035010;Zm00001eb054040;Zm00001eb054050;Zm00001eb054510;Zm00001eb067710;Zm00001eb144930;Zm00001eb144960;Zm00001eb206040;Zm00001eb216590	11	up&down
	Metabolism	Lipid metabolism	ko00600	Sphingolipid metabolism	0.0184	0.0136	1.35	0.0156641	0.112328	NewGene_17595;NewGene_1935;NewGene_19552;NewGene_23597;NewGene_7769;NewGene_8802;NewGene_8803;Zm00001eb005030;Zm00001eb010050;Zm00001eb035560;Zm00001eb038220;Zm00001eb039810;Zm00001eb040050;Zm00001eb044860;Zm00001eb046040;Zm00001eb073830;Zm00001eb089770;Zm00001eb103810;Zm00001eb107730;Zm00001eb117330;Zm00001eb121010;Zm00001eb138980;Zm00001eb142930;Zm00001eb145010;Zm00001eb146080;Zm00001eb152540;Z…	46	up&down
	Metabolism	Lipid metabolism	ko00073	Cutin, suberine and wax biosynthesis	0.0084	0.0054	1.57	0.0188493	0.12015	Zm00001eb008980;Zm00001eb045340;Zm00001eb074170;Zm00001eb146710;Zm00001eb183820;Zm00001eb191580;Zm00001eb225160;Zm00001eb247450;Zm00001eb249960;Zm00001eb267010;Zm00001eb269550;Zm00001eb295350;Zm00001eb308150;Zm00001eb337640;Zm00001eb366700;Zm00001eb375450;Zm00001eb389050;Zm00001eb404790;Zm00001eb413860;Zm00001eb426360;Zm00001eb428560	21	up&down
	Metabolism	Lipid metabolism	ko00590	Arachidonic acid metabolism	0.0064	0.0039	1.65	0.0236491	0.142812	Zm00001eb032970;Zm00001eb032990;Zm00001eb044590;Zm00001eb054510;Zm00001eb078570;Zm00001eb160280;Zm00001eb184300;Zm00001eb211300;Zm00001eb216590;Zm00001eb220910;Zm00001eb246110;Zm00001eb258700;Zm00001eb355950;Zm00001eb408720;Zm00001eb425700;Zm00001eb429430	16	up&down
	Metabolism	Lipid metabolism	ko01040	Biosynthesis of unsaturated fatty acids	0.0064	0.004	1.58	0.0338832	0.189561	NewGene_21064;NewGene_3140;NewGene_624;Zm00001eb016980;Zm00001eb017070;Zm00001eb025490;Zm00001eb083480;Zm00001eb167230;Zm00001eb200160;Zm00001eb258950;Zm00001eb259720;Zm00001eb335910;Zm00001eb376020;Zm00001eb379490;Zm00001eb409690;Zm00001eb409700	16	up&down
	Metabolism	Lipid metabolism	ko00100	Steroid biosynthesis	0.0052	0.0044	1.17	0.306367	0.648962	NewGene_2884;Zm00001eb087040;Zm00001eb114290;Zm00001eb126960;Zm00001eb159000;Zm00001eb212500;Zm00001eb265520;Zm00001eb275150;Zm00001eb307440;Zm00001eb334120;Zm00001eb336360;Zm00001eb362010;Zm00001eb405760	13	up&down
	Metabolism	Lipid metabolism	ko00072	Synthesis and degradation of ketone bodies	0.0016	0.0013	1.21	0.426695	0.708905	Zm00001eb001340;Zm00001eb129100;Zm00001eb264970;Zm00001eb403920	4	up&down
	Metabolism	Lipid metabolism	ko00564	Glycerophospholipid metabolism	0.0204	0.02	1.02	0.468367	0.729378	Zm00001eb005110;Zm00001eb016740;Zm00001eb019050;Zm00001eb020260;Zm00001eb034650;Zm00001eb036910;Zm00001eb050070;Zm00001eb054510;Zm00001eb064750;Zm00001eb068630;Zm00001eb098040;Zm00001eb104020;Zm00001eb122860;Zm00001eb127030;Zm00001eb130340;Zm00001eb140620;Zm00001eb141920;Zm00001eb142200;Zm00001eb146140;Zm00001eb147550;Zm00001eb151400;Zm00001eb154650;Zm00001eb155120;Zm00001eb157460;Zm00001eb161910…	51	up&down
	Metabolism	Lipid metabolism	ko00061	Fatty acid biosynthesis	0.0064	0.0062	1.03	0.492388	0.742402	NewGene_624;Zm00001eb025490;Zm00001eb028920;Zm00001eb046870;Zm00001eb093590;Zm00001eb108670;Zm00001eb156650;Zm00001eb189990;Zm00001eb201940;Zm00001eb223980;Zm00001eb309910;Zm00001eb317680;Zm00001eb367400;Zm00001eb407800;Zm00001eb417150;Zm00001eb419400	16	up&down
	Metabolism	Lipid metabolism	ko00062	Fatty acid elongation	0.0044	0.0045	0.98	0.587507	0.822058	NewGene_14389;Zm00001eb017070;Zm00001eb046050;Zm00001eb167740;Zm00001eb190120;Zm00001eb190670;Zm00001eb296590;Zm00001eb310760;Zm00001eb335910;Zm00001eb344070;Zm00001eb398750	11	up&down
	Metabolism	Lipid metabolism	ko00565	Ether lipid metabolism	0.0052	0.0058	0.89	0.720568	0.856245	Zm00001eb019050;Zm00001eb054510;Zm00001eb064750;Zm00001eb104020;Zm00001eb122860;Zm00001eb127030;Zm00001eb130340;Zm00001eb140620;Zm00001eb178940;Zm00001eb216590;Zm00001eb230280;Zm00001eb230290;Zm00001eb337170	13	up&down
	Environmental Information Processing	Membrane transport	ko02010	ABC transporters	0.0204	0.0115	1.77	1.08419e-05	0.00124397	NewGene_10488;Zm00001eb002970;Zm00001eb012880;Zm00001eb017350;Zm00001eb017400;Zm00001eb021090;Zm00001eb038710;Zm00001eb042110;Zm00001eb044810;Zm00001eb047140;Zm00001eb065380;Zm00001eb068880;Zm00001eb072510;Zm00001eb075940;Zm00001eb091420;Zm00001eb122470;Zm00001eb148720;Zm00001eb154470;Zm00001eb155860;Zm00001eb161780;Zm00001eb162880;Zm00001eb164720;Zm00001eb172740;Zm00001eb178680;Zm00001eb187760;Z…	51	up&down
	Metabolism	Metabolism of cofactors and vitamins	ko00790	Folate biosynthesis	0.0068	0.004	1.72	0.0131989	0.10401	Zm00001eb027530;Zm00001eb033400;Zm00001eb039830;Zm00001eb044170;Zm00001eb063250;Zm00001eb067370;Zm00001eb078570;Zm00001eb118930;Zm00001eb157590;Zm00001eb182780;Zm00001eb184300;Zm00001eb208120;Zm00001eb245110;Zm00001eb351390;Zm00001eb353180;Zm00001eb421680;Zm00001eb425700	17	up&down
	Metabolism	Metabolism of cofactors and vitamins	ko00130	Ubiquinone and other terpenoid-quinone biosynthesis	0.0096	0.0071	1.34	0.0716336	0.276725	NewGene_1177;NewGene_18803;NewGene_9290;Zm00001eb014870;Zm00001eb033120;Zm00001eb093630;Zm00001eb119050;Zm00001eb158950;Zm00001eb178360;Zm00001eb187910;Zm00001eb195790;Zm00001eb201770;Zm00001eb217120;Zm00001eb223890;Zm00001eb233720;Zm00001eb240910;Zm00001eb245360;Zm00001eb245370;Zm00001eb251860;Zm00001eb302180;Zm00001eb346150;Zm00001eb365590;Zm00001eb369750;Zm00001eb373110	24	up&down
	Metabolism	Metabolism of cofactors and vitamins	ko00730	Thiamine metabolism	0.0052	0.0038	1.37	0.140762	0.403765	NewGene_3899;Zm00001eb056020;Zm00001eb177670;Zm00001eb216920;Zm00001eb239710;Zm00001eb287020;Zm00001eb302370;Zm00001eb310290;Zm00001eb337100;Zm00001eb339600;Zm00001eb356910;Zm00001eb377300;Zm00001eb396140	13	up&down
	Metabolism	Metabolism of cofactors and vitamins	ko00670	One carbon pool by folate	0.0028	0.0023	1.2	0.361763	0.669477	Zm00001eb056550;Zm00001eb062180;Zm00001eb082710;Zm00001eb156380;Zm00001eb170020;Zm00001eb440700;Zm00001eb440710	7	up&down
	Metabolism	Metabolism of cofactors and vitamins	ko00860	Porphyrin and chlorophyll metabolism	0.008	0.0083	0.96	0.614358	0.849271	NewGene_3952;NewGene_68;Zm00001eb033900;Zm00001eb039350;Zm00001eb066400;Zm00001eb131820;Zm00001eb160660;Zm00001eb174120;Zm00001eb218390;Zm00001eb220800;Zm00001eb243890;Zm00001eb257630;Zm00001eb332650;Zm00001eb358470;Zm00001eb358930;Zm00001eb362510;Zm00001eb386220;Zm00001eb392680;Zm00001eb402830;Zm00001eb433610	20	up&down
	Metabolism	Metabolism of cofactors and vitamins	ko00750	Vitamin B6 metabolism	0.0016	0.0017	0.94	0.643069	0.856245	Zm00001eb077890;Zm00001eb156020;Zm00001eb161360;Zm00001eb357720	4	up&down
	Metabolism	Metabolism of cofactors and vitamins	ko00760	Nicotinate and nicotinamide metabolism	0.0036	0.0043	0.83	0.78561	0.856245	Zm00001eb021150;Zm00001eb082870;Zm00001eb098430;Zm00001eb165530;Zm00001eb313430;Zm00001eb320780;Zm00001eb328560;Zm00001eb349760;Zm00001eb422480	9	up&down
	Metabolism	Metabolism of cofactors and vitamins	ko00740	Riboflavin metabolism	0.0028	0.0041	0.68	0.912075	0.856245	Zm00001eb033400;Zm00001eb053560;Zm00001eb182780;Zm00001eb245110;Zm00001eb339600;Zm00001eb351390;Zm00001eb410410	7	up&down
	Metabolism	Metabolism of cofactors and vitamins	ko00780	Biotin metabolism	0.0016	0.0027	0.59	0.929391	0.856245	Zm00001eb046870;Zm00001eb108670;Zm00001eb127170;Zm00001eb309910	4	up&down
	Metabolism	Metabolism of cofactors and vitamins	ko00770	Pantothenate and CoA biosynthesis	0.0032	0.0059	0.54	0.987737	0.856245	Zm00001eb074240;Zm00001eb196200;Zm00001eb201330;Zm00001eb246720;Zm00001eb248870;Zm00001eb380260;Zm00001eb408260;Zm00001eb427610	8	up&down
	Metabolism	Metabolism of other amino acids	ko00410	beta-Alanine metabolism	0.0084	0.0061	1.37	0.0742683	0.276725	NewGene_11786;NewGene_19170;Zm00001eb016980;Zm00001eb055490;Zm00001eb083480;Zm00001eb153460;Zm00001eb167230;Zm00001eb180340;Zm00001eb200160;Zm00001eb201330;Zm00001eb248870;Zm00001eb259720;Zm00001eb332130;Zm00001eb376020;Zm00001eb379490;Zm00001eb380260;Zm00001eb399220;Zm00001eb408260;Zm00001eb409740;Zm00001eb422540;Zm00001eb427610	21	up&down
	Metabolism	Metabolism of other amino acids	ko00460	Cyanoamino acid metabolism	0.0084	0.0078	1.07	0.402002	0.707933	NewGene_13143;NewGene_20846;NewGene_8893;Zm00001eb008530;Zm00001eb020600;Zm00001eb056550;Zm00001eb057250;Zm00001eb064510;Zm00001eb068280;Zm00001eb077490;Zm00001eb170020;Zm00001eb194060;Zm00001eb199890;Zm00001eb208980;Zm00001eb214880;Zm00001eb233390;Zm00001eb267480;Zm00001eb305330;Zm00001eb318150;Zm00001eb426510;Zm00001eb426520	21	up&down
	Metabolism	Metabolism of other amino acids	ko00430	Taurine and hypotaurine metabolism	0.0008	0.0005	1.47	0.407224	0.707933	Zm00001eb055490;Zm00001eb399220	2	up
	Metabolism	Metabolism of other amino acids	ko00480	Glutathione metabolism	0.0148	0.0149	0.99	0.550071	0.788917	Zm00001eb002810;Zm00001eb012920;Zm00001eb012930;Zm00001eb021260;Zm00001eb021590;Zm00001eb021600;Zm00001eb021690;Zm00001eb022570;Zm00001eb038750;Zm00001eb041680;Zm00001eb048110;Zm00001eb058380;Zm00001eb070300;Zm00001eb079220;Zm00001eb137820;Zm00001eb141060;Zm00001eb142220;Zm00001eb156130;Zm00001eb203890;Zm00001eb203900;Zm00001eb220190;Zm00001eb241570;Zm00001eb243590;Zm00001eb256380;Zm00001eb266260…	37	up&down
	Metabolism	Metabolism of other amino acids	ko00450	Selenocompound metabolism	0.0016	0.0028	0.57	0.938677	0.856245	Zm00001eb032290;Zm00001eb218320;Zm00001eb281340;Zm00001eb411540	4	up&down
	Metabolism	Metabolism of other amino acids	ko00440	Phosphonate and phosphinate metabolism	0.0004	0.001	0.4	0.939679	0.856245	Zm00001eb178940	1	up
	Metabolism	Metabolism of terpenoids and polyketides	ko00906	Carotenoid biosynthesis	0.0112	0.0063	1.78	0.000939158	0.0153937	NewGene_19887;NewGene_8373;Zm00001eb074100;Zm00001eb081460;Zm00001eb088050;Zm00001eb117480;Zm00001eb140800;Zm00001eb200170;Zm00001eb210950;Zm00001eb212270;Zm00001eb234930;Zm00001eb251960;Zm00001eb271860;Zm00001eb286830;Zm00001eb300240;Zm00001eb300740;Zm00001eb305060;Zm00001eb314900;Zm00001eb321780;Zm00001eb328010;Zm00001eb331980;Zm00001eb363640;Zm00001eb378920;Zm00001eb403190;Zm00001eb403700;Zm00…	28	up&down
	Metabolism	Metabolism of terpenoids and polyketides	ko00903	Limonene and pinene degradation	0.002	0.0007	2.86	0.0172456	0.116395	Zm00001eb201330;Zm00001eb248870;Zm00001eb380260;Zm00001eb408260;Zm00001eb427610	5	up&down
	Metabolism	Metabolism of terpenoids and polyketides	ko00904	Diterpenoid biosynthesis	0.006	0.0043	1.38	0.112268	0.348143	NewGene_11499;NewGene_7782;Zm00001eb021200;Zm00001eb031040;Zm00001eb064970;Zm00001eb071070;Zm00001eb086030;Zm00001eb117370;Zm00001eb247830;Zm00001eb292720;Zm00001eb314510;Zm00001eb338340;Zm00001eb370660;Zm00001eb379120;Zm00001eb385100	15	up&down
	Metabolism	Metabolism of terpenoids and polyketides	ko00905	Brassinosteroid biosynthesis	0.0036	0.0025	1.45	0.152866	0.427789	Zm00001eb009730;Zm00001eb080110;Zm00001eb100200;Zm00001eb100210;Zm00001eb120890;Zm00001eb205510;Zm00001eb349800;Zm00001eb385730;Zm00001eb415980	9	up&down
	Metabolism	Metabolism of terpenoids and polyketides	ko00902	Monoterpenoid biosynthesis	0.002	0.0016	1.29	0.345008	0.658095	Zm00001eb010640;Zm00001eb075660;Zm00001eb185830;Zm00001eb185840;Zm00001eb427320	5	up&down
	Metabolism	Metabolism of terpenoids and polyketides	ko00900	Terpenoid backbone biosynthesis	0.0064	0.0078	0.82	0.851205	0.856245	Zm00001eb001340;Zm00001eb126690;Zm00001eb131820;Zm00001eb187250;Zm00001eb199950;Zm00001eb246530;Zm00001eb250080;Zm00001eb250670;Zm00001eb252590;Zm00001eb302370;Zm00001eb306790;Zm00001eb323510;Zm00001eb367040;Zm00001eb375240;Zm00001eb377300;Zm00001eb403920	16	up&down
	Metabolism	Metabolism of terpenoids and polyketides	ko00909	Sesquiterpenoid and triterpenoid biosynthesis	0.0024	0.0042	0.57	0.964996	0.856245	NewGene_18514;Zm00001eb232100;Zm00001eb234450;Zm00001eb234530;Zm00001eb278400;Zm00001eb412970	6	up&down
	Metabolism	Metabolism of terpenoids and polyketides	ko00908	Zeatin biosynthesis	0.0032	0.0068	0.47	0.997556	0.856245	Zm00001eb074330;Zm00001eb084710;Zm00001eb110790;Zm00001eb122630;Zm00001eb141570;Zm00001eb151670;Zm00001eb271810;Zm00001eb312250	8	up&down
	Metabolism	Nucleotide metabolism	ko00240	Pyrimidine metabolism	0.0108	0.0126	0.86	0.839151	0.856245	NewGene_19919;NewGene_3739;NewGene_562;Zm00001eb021150;Zm00001eb023820;Zm00001eb036480;Zm00001eb058560;Zm00001eb077570;Zm00001eb109870;Zm00001eb114250;Zm00001eb140160;Zm00001eb140940;Zm00001eb155060;Zm00001eb162140;Zm00001eb165530;Zm00001eb218940;Zm00001eb223700;Zm00001eb313430;Zm00001eb322890;Zm00001eb344260;Zm00001eb349760;Zm00001eb358270;Zm00001eb370270;Zm00001eb407660;Zm00001eb410190;Zm00001e…	27	up&down
	Metabolism	Nucleotide metabolism	ko00230	Purine metabolism	0.0172	0.0205	0.84	0.918222	0.856245	NewGene_11814;NewGene_15598;NewGene_2038;NewGene_22529;NewGene_22946;NewGene_26069;NewGene_3899;NewGene_5177;NewGene_8874;NewGene_9785;Zm00001eb015670;Zm00001eb023820;Zm00001eb030970;Zm00001eb040400;Zm00001eb052130;Zm00001eb056020;Zm00001eb078070;Zm00001eb082710;Zm00001eb102100;Zm00001eb107420;Zm00001eb115440;Zm00001eb118150;Zm00001eb128890;Zm00001eb146310;Zm00001eb146880;Zm00001eb166390;Zm00001e…	43	up&down
	Genetic Information Processing	Replication and repair	ko03450	Non-homologous end-joining	0.0012	0.0009	1.29	0.420981	0.708905	NewGene_1635;Zm00001eb064930;Zm00001eb211370	3	down
	Genetic Information Processing	Replication and repair	ko03430	Mismatch repair	0.0132	0.014	0.94	0.673741	0.856245	NewGene_10300;NewGene_17357;NewGene_19387;NewGene_20033;NewGene_22144;NewGene_3508;NewGene_3560;NewGene_7034;NewGene_8368;Zm00001eb024250;Zm00001eb043670;Zm00001eb044850;Zm00001eb079080;Zm00001eb079340;Zm00001eb151550;Zm00001eb154140;Zm00001eb179900;Zm00001eb206670;Zm00001eb219340;Zm00001eb225330;Zm00001eb259380;Zm00001eb261160;Zm00001eb261540;Zm00001eb290230;Zm00001eb292410;Zm00001eb293320;Zm000…	33	up&down
	Genetic Information Processing	Replication and repair	ko03030	DNA replication	0.0148	0.0161	0.92	0.740324	0.856245	NewGene_10300;NewGene_17357;NewGene_19387;NewGene_20033;NewGene_22144;NewGene_3508;NewGene_3560;NewGene_7034;NewGene_8368;Zm00001eb024250;Zm00001eb028400;Zm00001eb043670;Zm00001eb044850;Zm00001eb079340;Zm00001eb151550;Zm00001eb154140;Zm00001eb162700;Zm00001eb179900;Zm00001eb197910;Zm00001eb211370;Zm00001eb219340;Zm00001eb225330;Zm00001eb233030;Zm00001eb233050;Zm00001eb257900;Zm00001eb259380;Zm000…	37	up&down
	Genetic Information Processing	Replication and repair	ko03440	Homologous recombination	0.0168	0.0188	0.89	0.815408	0.856245	NewGene_10300;NewGene_17357;NewGene_19387;NewGene_20033;NewGene_22144;NewGene_3508;NewGene_3560;NewGene_7034;NewGene_8368;Zm00001eb005010;Zm00001eb024250;Zm00001eb043670;Zm00001eb044850;Zm00001eb048140;Zm00001eb116480;Zm00001eb141480;Zm00001eb146450;Zm00001eb179900;Zm00001eb207310;Zm00001eb211680;Zm00001eb219340;Zm00001eb225330;Zm00001eb231860;Zm00001eb253570;Zm00001eb259380;Zm00001eb261160;Zm000…	42	up&down
	Genetic Information Processing	Replication and repair	ko03420	Nucleotide excision repair	0.0132	0.0164	0.81	0.934555	0.856245	NewGene_10300;NewGene_17357;NewGene_19387;NewGene_20033;NewGene_22144;NewGene_3508;NewGene_3560;NewGene_7034;NewGene_8368;Zm00001eb024250;Zm00001eb041880;Zm00001eb043670;Zm00001eb044850;Zm00001eb077790;Zm00001eb079340;Zm00001eb151550;Zm00001eb154140;Zm00001eb179900;Zm00001eb208390;Zm00001eb219340;Zm00001eb225330;Zm00001eb259380;Zm00001eb261160;Zm00001eb261540;Zm00001eb274770;Zm00001eb290230;Zm000…	33	up&down
	Genetic Information Processing	Replication and repair	ko03410	Base excision repair	0.004	0.0095	0.42	0.999833	0.856245	NewGene_1635;NewGene_18002;NewGene_2901;Zm00001eb024250;Zm00001eb079210;Zm00001eb125240;Zm00001eb211370;Zm00001eb256530;Zm00001eb261540;Zm00001eb406830	10	up&down
	Environmental Information Processing	Signal transduction	ko04070	Phosphatidylinositol signaling system	0.0208	0.0174	1.2	0.0883303	0.29808	NewGene_17428;NewGene_25681;Zm00001eb010110;Zm00001eb015200;Zm00001eb017560;Zm00001eb020260;Zm00001eb024800;Zm00001eb027210;Zm00001eb032340;Zm00001eb044300;Zm00001eb049310;Zm00001eb051200;Zm00001eb053420;Zm00001eb054190;Zm00001eb056900;Zm00001eb063060;Zm00001eb088190;Zm00001eb098040;Zm00001eb100840;Zm00001eb102240;Zm00001eb110130;Zm00001eb110730;Zm00001eb122060;Zm00001eb150260;Zm00001eb151400;Zm0…	52	up&down
	Environmental Information Processing	Signal transduction	ko04075	Plant hormone signal transduction	0.0763	0.0727	1.05	0.230542	0.539829	NewGene_14707;NewGene_19087;NewGene_24476;NewGene_5059;NewGene_6739;Zm00001eb005980;Zm00001eb006000;Zm00001eb006610;Zm00001eb008130;Zm00001eb009140;Zm00001eb010460;Zm00001eb015490;Zm00001eb015890;Zm00001eb020510;Zm00001eb020710;Zm00001eb023010;Zm00001eb023880;Zm00001eb026490;Zm00001eb029740;Zm00001eb030400;Zm00001eb031590;Zm00001eb034980;Zm00001eb035640;Zm00001eb039590;Zm00001eb042630;Zm00001eb04…	191	up&down
	Environmental Information Processing	Signal transduction	ko04016	MAPK signaling pathway - plant	0.0484	0.048	1.01	0.475521	0.729378	NewGene_1104;NewGene_24476;Zm00001eb002510;Zm00001eb002620;Zm00001eb005820;Zm00001eb006680;Zm00001eb011480;Zm00001eb015200;Zm00001eb015720;Zm00001eb020710;Zm00001eb021750;Zm00001eb023820;Zm00001eb023880;Zm00001eb031590;Zm00001eb034980;Zm00001eb037290;Zm00001eb051120;Zm00001eb055830;Zm00001eb056780;Zm00001eb056900;Zm00001eb069370;Zm00001eb071590;Zm00001eb072730;Zm00001eb073290;Zm00001eb074380;Zm00…	121	up&down
	Genetic Information Processing	Transcription	ko03020	RNA polymerase	0.0108	0.0103	1.05	0.432497	0.708905	NewGene_1053;NewGene_19242;NewGene_21552;NewGene_22666;NewGene_3028;NewGene_5650;NewGene_6517;Zm00001eb054840;Zm00001eb086380;Zm00001eb122050;Zm00001eb122950;Zm00001eb138580;Zm00001eb146010;Zm00001eb147660;Zm00001eb160040;Zm00001eb176250;Zm00001eb187060;Zm00001eb247210;Zm00001eb269010;Zm00001eb269020;Zm00001eb270680;Zm00001eb287570;Zm00001eb319960;Zm00001eb344130;Zm00001eb356740;Zm00001eb408310;Z…	27	up&down
	Genetic Information Processing	Transcription	ko03022	Basal transcription factors	0.0056	0.0071	0.79	0.86804	0.856245	Zm00001eb004890;Zm00001eb039290;Zm00001eb077790;Zm00001eb099340;Zm00001eb099350;Zm00001eb099360;Zm00001eb136300;Zm00001eb168300;Zm00001eb188140;Zm00001eb259920;Zm00001eb294660;Zm00001eb319760;Zm00001eb323860;Zm00001eb398520	14	up&down
	Genetic Information Processing	Transcription	ko03040	Spliceosome	0.0328	0.0406	0.81	0.989613	0.856245	NewGene_10421;NewGene_12546;NewGene_1426;NewGene_14913;NewGene_14935;NewGene_16609;NewGene_16732;NewGene_17817;NewGene_19182;NewGene_24259;NewGene_26142;NewGene_3924;NewGene_5523;NewGene_7369;Zm00001eb012470;Zm00001eb012510;Zm00001eb038000;Zm00001eb051100;Zm00001eb057820;Zm00001eb062000;Zm00001eb080070;Zm00001eb102060;Zm00001eb103200;Zm00001eb115220;Zm00001eb115240;Zm00001eb119660;Zm00001eb129050…	82	up&down
	Genetic Information Processing	Translation	ko03010	Ribosome	0.0651	0.0504	1.29	0.000153174	0.00703034	NewGene_10740;NewGene_11636;NewGene_12063;NewGene_2058;NewGene_20778;NewGene_20800;NewGene_21876;NewGene_23041;NewGene_25951;NewGene_4012;NewGene_4245;NewGene_4664;Zm00001eb000270;Zm00001eb002520;Zm00001eb005360;Zm00001eb008100;Zm00001eb009900;Zm00001eb009920;Zm00001eb020200;Zm00001eb026970;Zm00001eb034830;Zm00001eb035770;Zm00001eb036530;Zm00001eb037310;Zm00001eb039380;Zm00001eb041040;Zm00001eb04…	163	up&down
	Genetic Information Processing	Translation	ko00970	Aminoacyl-tRNA biosynthesis	0.0168	0.0158	1.07	0.349248	0.658095	NewGene_10365;NewGene_10425;NewGene_11727;NewGene_1226;NewGene_13453;NewGene_14912;NewGene_1510;NewGene_18752;NewGene_20794;NewGene_21271;NewGene_22594;NewGene_24378;NewGene_25689;NewGene_25801;NewGene_4890;NewGene_4909;NewGene_5410;NewGene_5941;NewGene_7368;Zm00001eb012130;Zm00001eb033960;Zm00001eb037050;Zm00001eb063470;Zm00001eb063750;Zm00001eb091400;Zm00001eb097790;Zm00001eb156380;Zm00001eb166…	42	up&down
	Genetic Information Processing	Translation	ko03013	RNA transport	0.0284	0.0357	0.79	0.989604	0.856245	NewGene_13654;NewGene_18335;NewGene_205;NewGene_20728;NewGene_22707;NewGene_26107;NewGene_26467;NewGene_26605;NewGene_3731;NewGene_420;NewGene_4792;NewGene_553;NewGene_5597;NewGene_5827;NewGene_6221;NewGene_778;NewGene_8526;Zm00001eb002540;Zm00001eb019980;Zm00001eb041110;Zm00001eb048720;Zm00001eb050400;Zm00001eb051600;Zm00001eb059520;Zm00001eb062000;Zm00001eb063050;Zm00001eb093150;Zm00001eb104230…	71	up&down
	Genetic Information Processing	Translation	ko03015	mRNA surveillance pathway	0.0128	0.0192	0.66	0.997611	0.856245	NewGene_13644;NewGene_19291;NewGene_21320;NewGene_22707;NewGene_370;NewGene_3862;NewGene_7;Zm00001eb025970;Zm00001eb029370;Zm00001eb039330;Zm00001eb055720;Zm00001eb055730;Zm00001eb057630;Zm00001eb062000;Zm00001eb083940;Zm00001eb104080;Zm00001eb155980;Zm00001eb189180;Zm00001eb212370;Zm00001eb216780;Zm00001eb217850;Zm00001eb237990;Zm00001eb246940;Zm00001eb253070;Zm00001eb267400;Zm00001eb285170;Zm00…	32	up&down
	Genetic Information Processing	Translation	ko03008	Ribosome biogenesis in eukaryotes	0.0112	0.0176	0.64	0.998404	0.856245	NewGene_9692;Zm00001eb016990;Zm00001eb027120;Zm00001eb031980;Zm00001eb058230;Zm00001eb066960;Zm00001eb075050;Zm00001eb114100;Zm00001eb126820;Zm00001eb136210;Zm00001eb141200;Zm00001eb158370;Zm00001eb166300;Zm00001eb240820;Zm00001eb244020;Zm00001eb246430;Zm00001eb254160;Zm00001eb256780;Zm00001eb268740;Zm00001eb296560;Zm00001eb332570;Zm00001eb345110;Zm00001eb345140;Zm00001eb345210;Zm00001eb376230;Zm…	28	up&down
	Cellular Processes	Transport and catabolism	ko04146	Peroxisome	0.0192	0.0157	1.22	0.0714619	0.276725	NewGene_16830;NewGene_18580;NewGene_21064;NewGene_3140;NewGene_3568;Zm00001eb002510;Zm00001eb016940;Zm00001eb016980;Zm00001eb032970;Zm00001eb032990;Zm00001eb044590;Zm00001eb049140;Zm00001eb058440;Zm00001eb070270;Zm00001eb083480;Zm00001eb093590;Zm00001eb129100;Zm00001eb140430;Zm00001eb156650;Zm00001eb167230;Zm00001eb175590;Zm00001eb196780;Zm00001eb200160;Zm00001eb201940;Zm00001eb209570;Zm00001eb21…	48	up&down
	Cellular Processes	Transport and catabolism	ko04145	Phagosome	0.012	0.0133	0.9	0.761624	0.856245	NewGene_17498;NewGene_20514;NewGene_7518;Zm00001eb014120;Zm00001eb044300;Zm00001eb052540;Zm00001eb055850;Zm00001eb058330;Zm00001eb078300;Zm00001eb098240;Zm00001eb106630;Zm00001eb132870;Zm00001eb155430;Zm00001eb159930;Zm00001eb177150;Zm00001eb194680;Zm00001eb254260;Zm00001eb260170;Zm00001eb274950;Zm00001eb279620;Zm00001eb280640;Zm00001eb309330;Zm00001eb339100;Zm00001eb349430;Zm00001eb353070;Zm0000…	30	up&down
	Cellular Processes	Transport and catabolism	ko04136	Autophagy - other	0.0048	0.0062	0.77	0.876006	0.856245	Zm00001eb070240;Zm00001eb078430;Zm00001eb171400;Zm00001eb184240;Zm00001eb216570;Zm00001eb230080;Zm00001eb233940;Zm00001eb257740;Zm00001eb269920;Zm00001eb292620;Zm00001eb385280;Zm00001eb431210	12	up&down
	Cellular Processes	Transport and catabolism	ko04144	Endocytosis	0.0272	0.0366	0.74	0.998445	0.856245	NewGene_10173;NewGene_12546;NewGene_14935;NewGene_16080;NewGene_18688;NewGene_20514;NewGene_25708;NewGene_26142;NewGene_8662;NewGene_9968;Zm00001eb011220;Zm00001eb012470;Zm00001eb012510;Zm00001eb019050;Zm00001eb036050;Zm00001eb044760;Zm00001eb050760;Zm00001eb054190;Zm00001eb063060;Zm00001eb098240;Zm00001eb102060;Zm00001eb103200;Zm00001eb104020;Zm00001eb110730;Zm00001eb111320;Zm00001eb122860;Zm000…	68	up&down
Red-K vs. Yellow-K	Metabolism	Amino acid metabolism	ko00280	Valine, leucine and isoleucine degradation	0.0132	0.0092	1.43	0.0359334	0.276593	NewGene_21232;NewGene_22153;NewGene_2749;NewGene_4545;Zm00001eb009540;Zm00001eb042350;Zm00001eb061470;Zm00001eb085560;Zm00001eb117100;Zm00001eb126670;Zm00001eb129100;Zm00001eb130640;Zm00001eb153650;Zm00001eb194020;Zm00001eb224720;Zm00001eb255410;Zm00001eb264970;Zm00001eb279370;Zm00001eb280650;Zm00001eb290370;Zm00001eb333030;Zm00001eb380260;Zm00001eb387440;Zm00001eb403920;Zm00001eb422540;Zm00001eb…	26	up&down
	Metabolism	Amino acid metabolism	ko00380	Tryptophan metabolism	0.0137	0.0101	1.36	0.0577069	0.315247	NewGene_18975;NewGene_20214;NewGene_22153;NewGene_24100;NewGene_25036;NewGene_7565;Zm00001eb002510;Zm00001eb018660;Zm00001eb041710;Zm00001eb060220;Zm00001eb060260;Zm00001eb079790;Zm00001eb085560;Zm00001eb092770;Zm00001eb098150;Zm00001eb123040;Zm00001eb149140;Zm00001eb205740;Zm00001eb216600;Zm00001eb295740;Zm00001eb321360;Zm00001eb336900;Zm00001eb380260;Zm00001eb396380;Zm00001eb409250;Zm00001eb422…	27	up&down
	Metabolism	Amino acid metabolism	ko00340	Histidine metabolism	0.0041	0.0029	1.41	0.196402	0.566672	NewGene_24036;NewGene_25879;Zm00001eb085560;Zm00001eb261800;Zm00001eb380260;Zm00001eb403450;Zm00001eb422540;Zm00001eb427610	8	up&down
	Metabolism	Amino acid metabolism	ko00260	Glycine, serine and threonine metabolism	0.0147	0.013	1.13	0.270566	0.680048	NewGene_11786;NewGene_1818;NewGene_19260;NewGene_19398;NewGene_21232;NewGene_22938;NewGene_4221;Zm00001eb017590;Zm00001eb027920;Zm00001eb034260;Zm00001eb073500;Zm00001eb085560;Zm00001eb103700;Zm00001eb123700;Zm00001eb167870;Zm00001eb196320;Zm00001eb201750;Zm00001eb229250;Zm00001eb233090;Zm00001eb281930;Zm00001eb284240;Zm00001eb290370;Zm00001eb322010;Zm00001eb340420;Zm00001eb387730;Zm00001eb389500…	29	up&down
	Metabolism	Amino acid metabolism	ko00250	Alanine, aspartate and glutamate metabolism	0.0106	0.0095	1.12	0.315822	0.733886	NewGene_19398;NewGene_21232;Zm00001eb013430;Zm00001eb034260;Zm00001eb054000;Zm00001eb054990;Zm00001eb055490;Zm00001eb060520;Zm00001eb081550;Zm00001eb171190;Zm00001eb178070;Zm00001eb223670;Zm00001eb253820;Zm00001eb281980;Zm00001eb290370;Zm00001eb313780;Zm00001eb333090;Zm00001eb396990;Zm00001eb402000;Zm00001eb430840;Zm00001eb432580	21	up&down
	Metabolism	Amino acid metabolism	ko00270	Cysteine and methionine metabolism	0.0162	0.0151	1.07	0.36481	0.802309	NewGene_1103;NewGene_1125;NewGene_13786;NewGene_21232;Zm00001eb008720;Zm00001eb009540;Zm00001eb031400;Zm00001eb032380;Zm00001eb073290;Zm00001eb088500;Zm00001eb127210;Zm00001eb149140;Zm00001eb151780;Zm00001eb165890;Zm00001eb175180;Zm00001eb290370;Zm00001eb322010;Zm00001eb330860;Zm00001eb333980;Zm00001eb336900;Zm00001eb357070;Zm00001eb361640;Zm00001eb362080;Zm00001eb373640;Zm00001eb376900;Zm00001eb…	32	up&down
	Metabolism	Amino acid metabolism	ko00360	Phenylalanine metabolism	0.0051	0.0051	0.99	0.567826	0.919088	NewGene_11786;Zm00001eb077220;Zm00001eb077230;Zm00001eb103700;Zm00001eb165890;Zm00001eb185250;Zm00001eb216600;Zm00001eb247660;Zm00001eb321360;Zm00001eb420190	10	up&down
	Metabolism	Amino acid metabolism	ko00310	Lysine degradation	0.0071	0.0074	0.96	0.606781	0.919088	NewGene_22153;Zm00001eb002880;Zm00001eb085560;Zm00001eb142610;Zm00001eb192910;Zm00001eb227910;Zm00001eb252300;Zm00001eb340420;Zm00001eb352310;Zm00001eb363830;Zm00001eb380260;Zm00001eb393760;Zm00001eb422540;Zm00001eb427610	14	up&down
	Metabolism	Amino acid metabolism	ko00400	Phenylalanine, tyrosine and tryptophan biosynthesis	0.0061	0.0068	0.9	0.698904	0.919088	Zm00001eb011670;Zm00001eb084260;Zm00001eb164190;Zm00001eb165890;Zm00001eb201750;Zm00001eb227480;Zm00001eb281510;Zm00001eb322550;Zm00001eb370320;Zm00001eb387730;Zm00001eb398410;Zm00001eb404610	12	up&down
	Metabolism	Amino acid metabolism	ko00350	Tyrosine metabolism	0.0051	0.0058	0.87	0.731455	0.919088	NewGene_11786;Zm00001eb026700;Zm00001eb103700;Zm00001eb138300;Zm00001eb165890;Zm00001eb174190;Zm00001eb270900;Zm00001eb411190;Zm00001eb420190;Zm00001eb428900	10	up&down
	Metabolism	Amino acid metabolism	ko00220	Arginine biosynthesis	0.0046	0.0054	0.84	0.764934	0.919088	Zm00001eb054990;Zm00001eb060520;Zm00001eb090360;Zm00001eb223670;Zm00001eb253820;Zm00001eb313780;Zm00001eb333090;Zm00001eb418690;Zm00001eb432580	9	up&down
	Metabolism	Amino acid metabolism	ko00290	Valine, leucine and isoleucine biosynthesis	0.002	0.0027	0.75	0.805847	0.919088	Zm00001eb009540;Zm00001eb121260;Zm00001eb154700;Zm00001eb208610	4	up&down
	Metabolism	Amino acid metabolism	ko00330	Arginine and proline metabolism	0.0066	0.0081	0.82	0.825241	0.919088	Zm00001eb085560;Zm00001eb212670;Zm00001eb216600;Zm00001eb273170;Zm00001eb289500;Zm00001eb321360;Zm00001eb378210;Zm00001eb380260;Zm00001eb383120;Zm00001eb391720;Zm00001eb418690;Zm00001eb422540;Zm00001eb427610	13	up&down
	Metabolism	Amino acid metabolism	ko00300	Lysine biosynthesis	0.0005	0.0021	0.24	0.988833	0.919088	Zm00001eb398800	1	down
	Metabolism	Biosynthesis of other secondary metabolites	ko00943	Isoflavonoid biosynthesis	0.0051	0.0019	2.72	0.00172979	0.0426074	Zm00001eb030170;Zm00001eb058050;Zm00001eb058060;Zm00001eb058070;Zm00001eb058100;Zm00001eb058110;Zm00001eb214390;Zm00001eb214400;Zm00001eb214420;Zm00001eb367120	10	up&down
	Metabolism	Biosynthesis of other secondary metabolites	ko00940	Phenylpropanoid biosynthesis	0.0405	0.0302	1.34	0.00297907	0.0524138	NewGene_14109;NewGene_18803;NewGene_20052;NewGene_9290;Zm00001eb006410;Zm00001eb017930;Zm00001eb024870;Zm00001eb041120;Zm00001eb043100;Zm00001eb043700;Zm00001eb054230;Zm00001eb054240;Zm00001eb057000;Zm00001eb067730;Zm00001eb070170;Zm00001eb071040;Zm00001eb071110;Zm00001eb076190;Zm00001eb077220;Zm00001eb077230;Zm00001eb077490;Zm00001eb077990;Zm00001eb084580;Zm00001eb098190;Zm00001eb101680;Zm00001e…	80	up&down
	Metabolism	Biosynthesis of other secondary metabolites	ko00941	Flavonoid biosynthesis	0.0142	0.0104	1.36	0.0506072	0.310369	NewGene_11416;Zm00001eb006410;Zm00001eb057000;Zm00001eb062510;Zm00001eb067380;Zm00001eb071110;Zm00001eb084580;Zm00001eb098190;Zm00001eb101680;Zm00001eb111270;Zm00001eb117550;Zm00001eb150550;Zm00001eb159020;Zm00001eb163860;Zm00001eb180060;Zm00001eb195390;Zm00001eb225320;Zm00001eb229190;Zm00001eb240910;Zm00001eb245960;Zm00001eb263020;Zm00001eb271480;Zm00001eb287000;Zm00001eb293450;Zm00001eb322190;Z…	28	up&down
	Metabolism	Biosynthesis of other secondary metabolites	ko00945	Stilbenoid, diarylheptanoid and gingerol biosynthesis	0.0076	0.0058	1.31	0.165577	0.522875	Zm00001eb006410;Zm00001eb057000;Zm00001eb071110;Zm00001eb084580;Zm00001eb098190;Zm00001eb101680;Zm00001eb129160;Zm00001eb150550;Zm00001eb180060;Zm00001eb198050;Zm00001eb240910;Zm00001eb263020;Zm00001eb271480;Zm00001eb322090;Zm00001eb322120	15	up&down
	Metabolism	Biosynthesis of other secondary metabolites	ko00942	Anthocyanin biosynthesis	0.0005	0.0002	2.18	0.392814	0.839861	Zm00001eb374230	1	up
	Metabolism	Biosynthesis of other secondary metabolites	ko00966	Glucosinolate biosynthesis	0.0015	0.0013	1.15	0.495347	0.854524	NewGene_13077;Zm00001eb009540;Zm00001eb208610	3	up&down
	Metabolism	Biosynthesis of other secondary metabolites	ko00944	Flavone and flavonol biosynthesis	0.0015	0.0014	1.09	0.535744	0.88148	Zm00001eb111270;Zm00001eb245960;Zm00001eb351260	3	up&down
	Metabolism	Biosynthesis of other secondary metabolites	ko00960	Tropane, piperidine and pyridine alkaloid biosynthesis	0.003	0.0029	1.03	0.536799	0.88148	NewGene_11786;Zm00001eb103700;Zm00001eb115750;Zm00001eb165890;Zm00001eb363620;Zm00001eb420190	6	up&down
	Metabolism	Biosynthesis of other secondary metabolites	ko00998	Biosynthesis of various secondary metabolites - part 2	0.0005	0.0005	0.93	0.687872	0.919088	Zm00001eb331310	1	down
	Metabolism	Biosynthesis of other secondary metabolites	ko00965	Betalain biosynthesis	0.002	0.0025	0.82	0.744321	0.919088	Zm00001eb082590;Zm00001eb145870;Zm00001eb168120;Zm00001eb188410	4	up
	Metabolism	Biosynthesis of other secondary metabolites	ko00950	Isoquinoline alkaloid biosynthesis	0.003	0.0038	0.8	0.782421	0.919088	NewGene_11786;Zm00001eb040190;Zm00001eb103700;Zm00001eb165890;Zm00001eb420190;Zm00001eb428900	6	up&down
	Metabolism	Biosynthesis of other secondary metabolites	ko00402	Benzoxazinoid biosynthesis	0.0025	0.0034	0.74	0.82524	0.919088	Zm00001eb096940;Zm00001eb165560;Zm00001eb165590;Zm00001eb260010;Zm00001eb419580	5	up&down
	Metabolism	Biosynthesis of other secondary metabolites	ko00901	Indole alkaloid biosynthesis	0.001	0.0016	0.65	0.834223	0.919088	Zm00001eb008030;Zm00001eb217450	2	up
	Metabolism	Biosynthesis of other secondary metabolites	ko00261	Monobactam biosynthesis	0.0005	0.0022	0.23	0.990548	0.919088	Zm00001eb398800	1	down
	Metabolism	Carbohydrate metabolism	ko00052	Galactose metabolism	0.0213	0.0139	1.53	0.00258205	0.0524138	NewGene_1937;NewGene_7144;Zm00001eb033870;Zm00001eb048390;Zm00001eb067230;Zm00001eb067260;Zm00001eb079430;Zm00001eb079440;Zm00001eb079460;Zm00001eb080870;Zm00001eb080890;Zm00001eb083790;Zm00001eb101160;Zm00001eb101170;Zm00001eb103810;Zm00001eb117330;Zm00001eb141640;Zm00001eb142930;Zm00001eb145010;Zm00001eb154520;Zm00001eb160380;Zm00001eb166340;Zm00001eb166370;Zm00001eb174380;Zm00001eb202800;Zm000…	42	up&down
	Metabolism	Carbohydrate metabolism	ko00640	Propanoate metabolism	0.0086	0.0047	1.82	0.0085451	0.105055	NewGene_22153;NewGene_2749;NewGene_4545;Zm00001eb016980;Zm00001eb028920;Zm00001eb083480;Zm00001eb117100;Zm00001eb130640;Zm00001eb189990;Zm00001eb223980;Zm00001eb224720;Zm00001eb259720;Zm00001eb277730;Zm00001eb283930;Zm00001eb367400;Zm00001eb376020;Zm00001eb379490	17	up&down
	Metabolism	Carbohydrate metabolism	ko00500	Starch and sucrose metabolism	0.04	0.0341	1.17	0.0697607	0.343663	NewGene_17367;NewGene_19481;NewGene_21533;Zm00001eb000080;Zm00001eb003440;Zm00001eb009780;Zm00001eb018180;Zm00001eb020170;Zm00001eb021270;Zm00001eb034820;Zm00001eb050570;Zm00001eb053370;Zm00001eb054230;Zm00001eb054240;Zm00001eb058940;Zm00001eb063380;Zm00001eb065730;Zm00001eb067230;Zm00001eb067260;Zm00001eb077490;Zm00001eb079470;Zm00001eb083790;Zm00001eb098650;Zm00001eb104740;Zm00001eb126150;Zm000…	79	up&down
	Metabolism	Carbohydrate metabolism	ko00053	Ascorbate and aldarate metabolism	0.0111	0.0088	1.27	0.136858	0.491226	NewGene_7144;Zm00001eb025280;Zm00001eb028900;Zm00001eb043960;Zm00001eb048070;Zm00001eb071800;Zm00001eb085560;Zm00001eb106620;Zm00001eb144410;Zm00001eb170530;Zm00001eb176160;Zm00001eb214560;Zm00001eb215830;Zm00001eb228320;Zm00001eb236880;Zm00001eb266260;Zm00001eb279790;Zm00001eb355550;Zm00001eb380260;Zm00001eb384280;Zm00001eb422540;Zm00001eb427610	22	up&down
	Metabolism	Carbohydrate metabolism	ko00040	Pentose and glucuronate interconversions	0.0203	0.0172	1.18	0.144323	0.493737	NewGene_7144;Zm00001eb051050;Zm00001eb074530;Zm00001eb089630;Zm00001eb098080;Zm00001eb099940;Zm00001eb106620;Zm00001eb122490;Zm00001eb131090;Zm00001eb141640;Zm00001eb145790;Zm00001eb158930;Zm00001eb159460;Zm00001eb165010;Zm00001eb165490;Zm00001eb170530;Zm00001eb214560;Zm00001eb215830;Zm00001eb228320;Zm00001eb232710;Zm00001eb236930;Zm00001eb248850;Zm00001eb265380;Zm00001eb289570;Zm00001eb290330;Zm…	40	up&down
	Metabolism	Carbohydrate metabolism	ko00650	Butanoate metabolism	0.0066	0.0051	1.29	0.202665	0.567269	NewGene_22153;Zm00001eb014500;Zm00001eb055490;Zm00001eb061470;Zm00001eb081550;Zm00001eb129100;Zm00001eb160170;Zm00001eb171190;Zm00001eb264970;Zm00001eb281980;Zm00001eb333030;Zm00001eb403920;Zm00001eb430840	13	up&down
	Metabolism	Carbohydrate metabolism	ko00010	Glycolysis / Gluconeogenesis	0.0238	0.0212	1.12	0.211496	0.578831	NewGene_19563;Zm00001eb011890;Zm00001eb014500;Zm00001eb026700;Zm00001eb048390;Zm00001eb060760;Zm00001eb080870;Zm00001eb080890;Zm00001eb085560;Zm00001eb085640;Zm00001eb101160;Zm00001eb101170;Zm00001eb122490;Zm00001eb123700;Zm00001eb128890;Zm00001eb146750;Zm00001eb148310;Zm00001eb153820;Zm00001eb154520;Zm00001eb174190;Zm00001eb174380;Zm00001eb184000;Zm00001eb196320;Zm00001eb242600;Zm00001eb246370;Z…	47	up&down
	Metabolism	Carbohydrate metabolism	ko00520	Amino sugar and nucleotide sugar metabolism	0.0253	0.0227	1.11	0.222285	0.595135	NewGene_218;NewGene_7144;Zm00001eb001020;Zm00001eb002620;Zm00001eb008880;Zm00001eb036220;Zm00001eb069520;Zm00001eb075730;Zm00001eb078720;Zm00001eb078730;Zm00001eb078740;Zm00001eb080660;Zm00001eb103470;Zm00001eb104840;Zm00001eb106620;Zm00001eb122720;Zm00001eb125530;Zm00001eb141640;Zm00001eb144690;Zm00001eb147150;Zm00001eb148090;Zm00001eb154520;Zm00001eb155820;Zm00001eb157820;Zm00001eb167340;Zm0000…	50	up&down
	Metabolism	Carbohydrate metabolism	ko00562	Inositol phosphate metabolism	0.0193	0.0176	1.09	0.300978	0.712844	NewGene_25681;Zm00001eb008360;Zm00001eb010110;Zm00001eb011460;Zm00001eb027210;Zm00001eb032340;Zm00001eb044300;Zm00001eb047860;Zm00001eb051200;Zm00001eb056490;Zm00001eb063060;Zm00001eb064750;Zm00001eb082630;Zm00001eb088190;Zm00001eb095940;Zm00001eb110730;Zm00001eb128610;Zm00001eb140620;Zm00001eb148310;Zm00001eb154830;Zm00001eb163320;Zm00001eb211410;Zm00001eb215950;Zm00001eb217930;Zm00001eb229070;Z…	38	up&down
	Metabolism	Carbohydrate metabolism	ko00630	Glyoxylate and dicarboxylate metabolism	0.0152	0.0141	1.08	0.361021	0.802309	NewGene_19398;NewGene_19872;NewGene_22153;NewGene_4221;NewGene_4968;Zm00001eb002510;Zm00001eb002960;Zm00001eb005350;Zm00001eb014500;Zm00001eb027920;Zm00001eb034260;Zm00001eb053990;Zm00001eb054990;Zm00001eb064870;Zm00001eb079170;Zm00001eb089800;Zm00001eb105870;Zm00001eb109380;Zm00001eb160170;Zm00001eb167870;Zm00001eb229250;Zm00001eb233090;Zm00001eb234010;Zm00001eb234020;Zm00001eb253820;Zm00001eb30…	30	up&down
	Metabolism	Carbohydrate metabolism	ko00030	Pentose phosphate pathway	0.0096	0.0092	1.04	0.461057	0.854524	NewGene_13783;NewGene_19563;Zm00001eb048390;Zm00001eb079220;Zm00001eb101160;Zm00001eb101170;Zm00001eb146750;Zm00001eb153820;Zm00001eb174380;Zm00001eb242600;Zm00001eb268830;Zm00001eb273400;Zm00001eb301210;Zm00001eb317710;Zm00001eb378030;Zm00001eb381920;Zm00001eb419510;Zm00001eb421850;Zm00001eb424620	19	up&down
	Metabolism	Carbohydrate metabolism	ko00020	Citrate cycle (TCA cycle)	0.0101	0.0099	1.02	0.499568	0.854524	NewGene_950;Zm00001eb002960;Zm00001eb018220;Zm00001eb069360;Zm00001eb089800;Zm00001eb105870;Zm00001eb158070;Zm00001eb173490;Zm00001eb229330;Zm00001eb234010;Zm00001eb234020;Zm00001eb277730;Zm00001eb283930;Zm00001eb296460;Zm00001eb306180;Zm00001eb340370;Zm00001eb342750;Zm00001eb395670;Zm00001eb419110;Zm00001eb426270	20	up&down
	Metabolism	Carbohydrate metabolism	ko00620	Pyruvate metabolism	0.0122	0.0121	1	0.525535	0.88148	NewGene_22153;Zm00001eb014500;Zm00001eb028920;Zm00001eb060760;Zm00001eb079170;Zm00001eb085560;Zm00001eb109430;Zm00001eb121260;Zm00001eb121470;Zm00001eb128890;Zm00001eb189990;Zm00001eb204600;Zm00001eb223980;Zm00001eb283570;Zm00001eb287740;Zm00001eb309660;Zm00001eb331460;Zm00001eb351960;Zm00001eb367400;Zm00001eb380260;Zm00001eb406450;Zm00001eb422540;Zm00001eb427610;Zm00001eb433750	24	up&down
	Metabolism	Carbohydrate metabolism	ko00051	Fructose and mannose metabolism	0.0111	0.0119	0.94	0.661623	0.919088	NewGene_19563;Zm00001eb048390;Zm00001eb101160;Zm00001eb101170;Zm00001eb125530;Zm00001eb146750;Zm00001eb148310;Zm00001eb153820;Zm00001eb154520;Zm00001eb174380;Zm00001eb242600;Zm00001eb260710;Zm00001eb265380;Zm00001eb273400;Zm00001eb319770;Zm00001eb330180;Zm00001eb367890;Zm00001eb376650;Zm00001eb381920;Zm00001eb421850;Zm00001eb424620;Zm00001eb433960	22	up&down
	Metabolism	Carbohydrate metabolism	ko00660	C5-Branched dibasic acid metabolism	0.0005	0.0009	0.54	0.864182	0.919088	Zm00001eb208610	1	up
	Metabolism	Energy metabolism	ko00920	Sulfur metabolism	0.0071	0.005	1.41	0.113431	0.491226	Zm00001eb008720;Zm00001eb031400;Zm00001eb032380;Zm00001eb088500;Zm00001eb107420;Zm00001eb115380;Zm00001eb127210;Zm00001eb166390;Zm00001eb188090;Zm00001eb330860;Zm00001eb333980;Zm00001eb339400;Zm00001eb361640;Zm00001eb376900	14	up&down
	Metabolism	Energy metabolism	ko00910	Nitrogen metabolism	0.0081	0.0064	1.26	0.194449	0.566672	Zm00001eb005350;Zm00001eb037860;Zm00001eb037940;Zm00001eb054990;Zm00001eb060520;Zm00001eb124130;Zm00001eb158800;Zm00001eb158810;Zm00001eb176470;Zm00001eb193390;Zm00001eb209630;Zm00001eb253820;Zm00001eb359190;Zm00001eb361110;Zm00001eb370290;Zm00001eb432580	16	up&down
	Metabolism	Energy metabolism	ko00710	Carbon fixation in photosynthetic organisms	0.0111	0.0124	0.9	0.742512	0.919088	NewGene_13783;Zm00001eb121470;Zm00001eb146750;Zm00001eb148310;Zm00001eb184000;Zm00001eb204600;Zm00001eb223670;Zm00001eb246370;Zm00001eb283570;Zm00001eb287740;Zm00001eb301210;Zm00001eb309660;Zm00001eb313780;Zm00001eb317710;Zm00001eb319770;Zm00001eb331460;Zm00001eb333090;Zm00001eb351960;Zm00001eb367890;Zm00001eb378030;Zm00001eb416000;Zm00001eb433960	22	up&down
	Metabolism	Energy metabolism	ko00196	Photosynthesis - antenna proteins	0.0015	0.0023	0.68	0.843104	0.919088	Zm00001eb066480;Zm00001eb107560;Zm00001eb255850	3	up
	Metabolism	Energy metabolism	ko00195	Photosynthesis	0.0046	0.0137	0.33	0.999995	0.919088	Zm00001eb028550;Zm00001eb052650;Zm00001eb059850;Zm00001eb204410;Zm00001eb322600;Zm00001eb348290;Zm00001eb366870;Zm00001eb379240;Zm00001eb426760	9	up&down
	Metabolism	Energy metabolism	ko00190	Oxidative phosphorylation	0.0106	0.0241	0.44	0.999999	0.919088	NewGene_10480;NewGene_17498;Zm00001eb018220;Zm00001eb049750;Zm00001eb053440;Zm00001eb069360;Zm00001eb116500;Zm00001eb161810;Zm00001eb173490;Zm00001eb208650;Zm00001eb229330;Zm00001eb306180;Zm00001eb306710;Zm00001eb317300;Zm00001eb322600;Zm00001eb340670;Zm00001eb345080;Zm00001eb345800;Zm00001eb349890;Zm00001eb368270;Zm00001eb400220	21	up&down
	Organismal Systems	Environmental adaptation	ko04626	Plant-pathogen interaction	0.079	0.0682	1.16	0.0230932	0.218778	NewGene_12755;NewGene_16220;NewGene_20224;NewGene_2135;NewGene_3742;NewGene_9229;Zm00001eb000820;Zm00001eb002470;Zm00001eb008920;Zm00001eb010500;Zm00001eb010990;Zm00001eb015200;Zm00001eb015800;Zm00001eb020710;Zm00001eb025010;Zm00001eb028380;Zm00001eb031890;Zm00001eb032840;Zm00001eb033050;Zm00001eb037990;Zm00001eb056280;Zm00001eb056900;Zm00001eb057860;Zm00001eb060110;Zm00001eb060140;Zm00001eb06039…	156	up&down
	Organismal Systems	Environmental adaptation	ko04712	Circadian rhythm - plant	0.0117	0.0154	0.75	0.947786	0.919088	NewGene_7596;Zm00001eb037480;Zm00001eb048370;Zm00001eb055460;Zm00001eb061750;Zm00001eb081200;Zm00001eb110960;Zm00001eb128310;Zm00001eb128930;Zm00001eb157100;Zm00001eb187260;Zm00001eb187450;Zm00001eb192430;Zm00001eb198960;Zm00001eb214800;Zm00001eb250940;Zm00001eb257810;Zm00001eb274370;Zm00001eb303740;Zm00001eb312850;Zm00001eb374700;Zm00001eb408080;Zm00001eb419680	23	up&down
	Genetic Information Processing	Folding, sorting and degradation	ko04141	Protein processing in endoplasmic reticulum	0.0431	0.0418	1.03	0.402343	0.839861	NewGene_13325;NewGene_19728;NewGene_23644;NewGene_26142;NewGene_5500;NewGene_552;NewGene_7119;NewGene_7518;Zm00001eb000020;Zm00001eb010530;Zm00001eb011880;Zm00001eb011900;Zm00001eb011930;Zm00001eb012160;Zm00001eb012470;Zm00001eb018130;Zm00001eb021670;Zm00001eb025010;Zm00001eb029200;Zm00001eb032430;Zm00001eb035700;Zm00001eb037000;Zm00001eb040930;Zm00001eb054330;Zm00001eb058330;Zm00001eb061140;Zm00…	85	up&down
	Genetic Information Processing	Folding, sorting and degradation	ko04122	Sulfur relay system	0.0015	0.0013	1.15	0.495347	0.854524	Zm00001eb031400;Zm00001eb330860;Zm00001eb375420	3	up&down
	Genetic Information Processing	Folding, sorting and degradation	ko03060	Protein export	0.0066	0.0082	0.8	0.844895	0.919088	NewGene_7518;Zm00001eb003850;Zm00001eb058330;Zm00001eb058520;Zm00001eb066670;Zm00001eb159930;Zm00001eb210890;Zm00001eb231180;Zm00001eb314690;Zm00001eb320590;Zm00001eb335940;Zm00001eb418960;Zm00001eb432830	13	up&down
	Genetic Information Processing	Folding, sorting and degradation	ko04120	Ubiquitin mediated proteolysis	0.0218	0.0265	0.82	0.934103	0.919088	NewGene_12417;NewGene_16537;NewGene_7961;Zm00001eb000020;Zm00001eb015110;Zm00001eb021670;Zm00001eb039430;Zm00001eb039500;Zm00001eb039530;Zm00001eb060380;Zm00001eb082500;Zm00001eb088450;Zm00001eb097550;Zm00001eb111190;Zm00001eb119060;Zm00001eb119100;Zm00001eb128530;Zm00001eb181650;Zm00001eb181840;Zm00001eb188180;Zm00001eb190130;Zm00001eb203310;Zm00001eb205920;Zm00001eb235080;Zm00001eb239050;Zm0000…	43	up&down
	Genetic Information Processing	Folding, sorting and degradation	ko04130	SNARE interactions in vesicular transport	0.0025	0.0059	0.43	0.993947	0.919088	Zm00001eb107620;Zm00001eb137880;Zm00001eb215350;Zm00001eb300720;Zm00001eb366710	5	up&down
	Genetic Information Processing	Folding, sorting and degradation	ko03050	Proteasome	0.0041	0.0101	0.4	0.999631	0.919088	Zm00001eb036440;Zm00001eb128130;Zm00001eb135810;Zm00001eb144860;Zm00001eb250180;Zm00001eb258090;Zm00001eb303870;Zm00001eb336140	8	up&down
	Genetic Information Processing	Folding, sorting and degradation	ko03018	RNA degradation	0.0137	0.0243	0.56	0.999867	0.919088	NewGene_24403;NewGene_4248;Zm00001eb011890;Zm00001eb023300;Zm00001eb048390;Zm00001eb066210;Zm00001eb085640;Zm00001eb101160;Zm00001eb101170;Zm00001eb127930;Zm00001eb148160;Zm00001eb174380;Zm00001eb228810;Zm00001eb242600;Zm00001eb294310;Zm00001eb333500;Zm00001eb350780;Zm00001eb386170;Zm00001eb395610;Zm00001eb417060;Zm00001eb421070;Zm00001eb421850;Zm00001eb423930;Zm00001eb424430;Zm00001eb424440;Zm00…	27	up&down
	Metabolism	Global and overview maps	ko01200	Carbon metabolism	0.0512	0.0407	1.26	0.00729472	0.0998225	NewGene_13783;NewGene_19398;NewGene_19872;NewGene_22153;NewGene_2749;NewGene_4221;NewGene_4545;NewGene_4968;NewGene_950;Zm00001eb002510;Zm00001eb002960;Zm00001eb005350;Zm00001eb008720;Zm00001eb011890;Zm00001eb014500;Zm00001eb016980;Zm00001eb018220;Zm00001eb027920;Zm00001eb032380;Zm00001eb034260;Zm00001eb048390;Zm00001eb053990;Zm00001eb060520;Zm00001eb060760;Zm00001eb064870;Zm00001eb069360;Zm00001…	101	up&down
	Metabolism	Global and overview maps	ko01212	Fatty acid metabolism	0.0152	0.0101	1.51	0.0123999	0.127263	NewGene_22153;NewGene_624;Zm00001eb000230;Zm00001eb016980;Zm00001eb028920;Zm00001eb068760;Zm00001eb083480;Zm00001eb086000;Zm00001eb108670;Zm00001eb116970;Zm00001eb158030;Zm00001eb183950;Zm00001eb188990;Zm00001eb189990;Zm00001eb223980;Zm00001eb237380;Zm00001eb246270;Zm00001eb259720;Zm00001eb327480;Zm00001eb335910;Zm00001eb351400;Zm00001eb362240;Zm00001eb367400;Zm00001eb376020;Zm00001eb379490;Zm000…	30	up&down
	Metabolism	Global and overview maps	ko01230	Biosynthesis of amino acids	0.0426	0.0377	1.13	0.123655	0.491226	NewGene_13783;NewGene_1818;NewGene_19260;NewGene_22938;NewGene_24036;NewGene_25879;NewGene_4221;NewGene_950;Zm00001eb002960;Zm00001eb008720;Zm00001eb009540;Zm00001eb011670;Zm00001eb011890;Zm00001eb013430;Zm00001eb017590;Zm00001eb032380;Zm00001eb048390;Zm00001eb054990;Zm00001eb060760;Zm00001eb084260;Zm00001eb085640;Zm00001eb088500;Zm00001eb089800;Zm00001eb090360;Zm00001eb101160;Zm00001eb101170;Zm0…	84	up&down
	Metabolism	Global and overview maps	ko01210	2-Oxocarboxylic acid metabolism	0.0096	0.0093	1.03	0.476666	0.854524	NewGene_13077;NewGene_950;Zm00001eb002960;Zm00001eb009540;Zm00001eb089800;Zm00001eb090360;Zm00001eb105870;Zm00001eb121260;Zm00001eb154700;Zm00001eb158070;Zm00001eb208610;Zm00001eb223670;Zm00001eb234010;Zm00001eb234020;Zm00001eb296460;Zm00001eb313780;Zm00001eb333090;Zm00001eb419110;Zm00001eb426270	19	up&down
	Metabolism	Glycan biosynthesis and metabolism	ko00511	Other glycan degradation	0.0132	0.0095	1.38	0.0513885	0.310369	NewGene_19077;Zm00001eb008880;Zm00001eb026300;Zm00001eb064230;Zm00001eb103040;Zm00001eb103810;Zm00001eb113240;Zm00001eb119580;Zm00001eb119840;Zm00001eb131140;Zm00001eb142930;Zm00001eb158300;Zm00001eb160380;Zm00001eb166340;Zm00001eb166370;Zm00001eb202800;Zm00001eb265990;Zm00001eb271160;Zm00001eb282510;Zm00001eb282860;Zm00001eb294210;Zm00001eb294220;Zm00001eb337700;Zm00001eb357220;Zm00001eb376130;Z…	26	up&down
	Metabolism	Glycan biosynthesis and metabolism	ko00531	Glycosaminoglycan degradation	0.0086	0.0058	1.48	0.0588731	0.315247	Zm00001eb008880;Zm00001eb029720;Zm00001eb103810;Zm00001eb142930;Zm00001eb160380;Zm00001eb166340;Zm00001eb166370;Zm00001eb202800;Zm00001eb242410;Zm00001eb281850;Zm00001eb294210;Zm00001eb294220;Zm00001eb334880;Zm00001eb337700;Zm00001eb357220;Zm00001eb363590;Zm00001eb363610	17	up&down
	Metabolism	Glycan biosynthesis and metabolism	ko00604	Glycosphingolipid biosynthesis - ganglio series	0.0056	0.0039	1.44	0.133335	0.491226	Zm00001eb008880;Zm00001eb103810;Zm00001eb142930;Zm00001eb160380;Zm00001eb166340;Zm00001eb166370;Zm00001eb202800;Zm00001eb294210;Zm00001eb294220;Zm00001eb337700;Zm00001eb357220	11	up&down
	Metabolism	Glycan biosynthesis and metabolism	ko00601	Glycosphingolipid biosynthesis - lacto and neolacto series	0.0005	0.0003	1.63	0.485857	0.854524	Zm00001eb295000	1	up
	Metabolism	Glycan biosynthesis and metabolism	ko00563	Glycosylphosphatidylinositol (GPI)-anchor biosynthesis	0.0035	0.0033	1.06	0.494968	0.854524	Zm00001eb066050;Zm00001eb066440;Zm00001eb118570;Zm00001eb191920;Zm00001eb229730;Zm00001eb348690;Zm00001eb403520	7	up&down
	Metabolism	Glycan biosynthesis and metabolism	ko00513	Various types of N-glycan biosynthesis	0.0066	0.0068	0.98	0.584969	0.919088	Zm00001eb008880;Zm00001eb020020;Zm00001eb032430;Zm00001eb038910;Zm00001eb040680;Zm00001eb083420;Zm00001eb094860;Zm00001eb174270;Zm00001eb177200;Zm00001eb211580;Zm00001eb262600;Zm00001eb407990;Zm00001eb408000	13	up&down
	Metabolism	Glycan biosynthesis and metabolism	ko00603	Glycosphingolipid biosynthesis - globo and isoglobo series	0.002	0.0023	0.9	0.668952	0.919088	Zm00001eb008880;Zm00001eb117330;Zm00001eb145010;Zm00001eb213820	4	up&down
	Metabolism	Glycan biosynthesis and metabolism	ko00510	N-Glycan biosynthesis	0.0061	0.0074	0.82	0.806714	0.919088	NewGene_1856;Zm00001eb015730;Zm00001eb020020;Zm00001eb032430;Zm00001eb040680;Zm00001eb083420;Zm00001eb143210;Zm00001eb174270;Zm00001eb177200;Zm00001eb211580;Zm00001eb262600;Zm00001eb286130	12	up&down
	Metabolism	Glycan biosynthesis and metabolism	ko00515	Mannose type O-glycan biosynthesis	0.001	0.0016	0.65	0.834223	0.919088	Zm00001eb270290;Zm00001eb382480	2	up
	Metabolism	Glycan biosynthesis and metabolism	ko00514	Other types of O-glycan biosynthesis	0.0015	0.0033	0.46	0.970122	0.919088	Zm00001eb179230;Zm00001eb329600;Zm00001eb341770	3	up
	Metabolism	Lipid metabolism	ko00591	Linoleic acid metabolism	0.0061	0.002	3.01	0.000190633	0.023478	NewGene_3698;Zm00001eb011380;Zm00001eb035010;Zm00001eb054050;Zm00001eb054510;Zm00001eb067710;Zm00001eb081610;Zm00001eb144960;Zm00001eb206040;Zm00001eb216590;Zm00001eb370460;Zm00001eb423430	12	up&down
	Metabolism	Lipid metabolism	ko00592	alpha-Linolenic acid metabolism	0.0147	0.008	1.84	0.000604214	0.0290355	NewGene_3698;Zm00001eb011380;Zm00001eb016980;Zm00001eb020680;Zm00001eb035010;Zm00001eb054510;Zm00001eb058640;Zm00001eb081610;Zm00001eb082050;Zm00001eb083480;Zm00001eb116970;Zm00001eb121780;Zm00001eb141920;Zm00001eb177330;Zm00001eb206040;Zm00001eb216590;Zm00001eb237380;Zm00001eb249230;Zm00001eb259720;Zm00001eb296540;Zm00001eb317510;Zm00001eb350800;Zm00001eb370460;Zm00001eb373050;Zm00001eb376020;Zm…	29	up&down
	Metabolism	Lipid metabolism	ko00073	Cutin, suberine and wax biosynthesis	0.0106	0.0054	1.99	0.00112029	0.0344932	NewGene_10114;NewGene_4857;Zm00001eb008980;Zm00001eb042160;Zm00001eb084190;Zm00001eb183820;Zm00001eb247450;Zm00001eb249960;Zm00001eb253750;Zm00001eb253760;Zm00001eb269550;Zm00001eb280730;Zm00001eb295350;Zm00001eb308150;Zm00001eb311010;Zm00001eb375450;Zm00001eb389050;Zm00001eb402820;Zm00001eb413860;Zm00001eb426360;Zm00001eb428560	21	up&down
	Metabolism	Lipid metabolism	ko01040	Biosynthesis of unsaturated fatty acids	0.0076	0.004	1.88	0.00938311	0.105055	NewGene_624;Zm00001eb016980;Zm00001eb083480;Zm00001eb183950;Zm00001eb188990;Zm00001eb246270;Zm00001eb259720;Zm00001eb335910;Zm00001eb351400;Zm00001eb362240;Zm00001eb376020;Zm00001eb379490;Zm00001eb409690;Zm00001eb409700;Zm00001eb442020	15	up&down
	Metabolism	Lipid metabolism	ko00071	Fatty acid degradation	0.0101	0.0067	1.52	0.0337317	0.276593	NewGene_22153;Zm00001eb016980;Zm00001eb026700;Zm00001eb083480;Zm00001eb085560;Zm00001eb116970;Zm00001eb158030;Zm00001eb174190;Zm00001eb237380;Zm00001eb259720;Zm00001eb269550;Zm00001eb270900;Zm00001eb376020;Zm00001eb379490;Zm00001eb380260;Zm00001eb407800;Zm00001eb417150;Zm00001eb422540;Zm00001eb427610;Zm00001eb428560	20	up&down
	Metabolism	Lipid metabolism	ko00072	Synthesis and degradation of ketone bodies	0.0025	0.0013	1.92	0.105846	0.482807	NewGene_22153;Zm00001eb129100;Zm00001eb264970;Zm00001eb333030;Zm00001eb403920	5	up&down
	Metabolism	Lipid metabolism	ko00600	Sphingolipid metabolism	0.0167	0.0136	1.23	0.116313	0.491226	NewGene_19552;NewGene_21120;NewGene_23597;NewGene_617;NewGene_7693;Zm00001eb023770;Zm00001eb035560;Zm00001eb038220;Zm00001eb103810;Zm00001eb106910;Zm00001eb109800;Zm00001eb117330;Zm00001eb142930;Zm00001eb145010;Zm00001eb146790;Zm00001eb157880;Zm00001eb160380;Zm00001eb166340;Zm00001eb166370;Zm00001eb168900;Zm00001eb172780;Zm00001eb201300;Zm00001eb202800;Zm00001eb213820;Zm00001eb272320;Zm00001eb294…	33	up&down
	Metabolism	Lipid metabolism	ko00561	Glycerolipid metabolism	0.0198	0.0165	1.2	0.131121	0.491226	NewGene_14808;NewGene_18603;NewGene_4134;NewGene_5000;NewGene_9154;Zm00001eb011720;Zm00001eb020260;Zm00001eb025080;Zm00001eb025780;Zm00001eb069350;Zm00001eb085560;Zm00001eb096840;Zm00001eb117330;Zm00001eb120470;Zm00001eb122490;Zm00001eb145010;Zm00001eb148650;Zm00001eb153170;Zm00001eb154280;Zm00001eb156950;Zm00001eb187000;Zm00001eb188900;Zm00001eb204330;Zm00001eb213820;Zm00001eb262570;Zm00001eb277…	39	up&down
	Metabolism	Lipid metabolism	ko00565	Ether lipid metabolism	0.0076	0.0058	1.31	0.165577	0.522875	Zm00001eb011380;Zm00001eb019050;Zm00001eb021510;Zm00001eb054510;Zm00001eb064750;Zm00001eb104020;Zm00001eb140620;Zm00001eb180150;Zm00001eb211410;Zm00001eb216590;Zm00001eb230280;Zm00001eb230290;Zm00001eb337170;Zm00001eb370460;Zm00001eb408170	15	up&down
	Metabolism	Lipid metabolism	ko00564	Glycerophospholipid metabolism	0.0218	0.02	1.09	0.296909	0.712844	Zm00001eb011380;Zm00001eb019050;Zm00001eb020260;Zm00001eb021510;Zm00001eb025080;Zm00001eb034650;Zm00001eb050070;Zm00001eb054510;Zm00001eb064750;Zm00001eb069350;Zm00001eb096490;Zm00001eb104020;Zm00001eb121780;Zm00001eb140620;Zm00001eb141920;Zm00001eb142200;Zm00001eb146140;Zm00001eb148050;Zm00001eb172180;Zm00001eb180150;Zm00001eb207730;Zm00001eb208740;Zm00001eb211410;Zm00001eb216590;Zm00001eb230280…	43	up&down
	Metabolism	Lipid metabolism	ko00590	Arachidonic acid metabolism	0.0046	0.0039	1.17	0.355558	0.802309	Zm00001eb011380;Zm00001eb032970;Zm00001eb054510;Zm00001eb211300;Zm00001eb216590;Zm00001eb220910;Zm00001eb278300;Zm00001eb370460;Zm00001eb408720	9	up&down
	Metabolism	Lipid metabolism	ko00062	Fatty acid elongation	0.0051	0.0045	1.13	0.395834	0.839861	Zm00001eb000230;Zm00001eb008920;Zm00001eb010500;Zm00001eb167740;Zm00001eb183950;Zm00001eb240620;Zm00001eb246270;Zm00001eb335910;Zm00001eb351400;Zm00001eb398750	10	up
	Metabolism	Lipid metabolism	ko00061	Fatty acid biosynthesis	0.0066	0.0062	1.06	0.455613	0.854524	NewGene_624;Zm00001eb028920;Zm00001eb068760;Zm00001eb086000;Zm00001eb108670;Zm00001eb158030;Zm00001eb189990;Zm00001eb223980;Zm00001eb327480;Zm00001eb362240;Zm00001eb367400;Zm00001eb407800;Zm00001eb417150	13	up&down
	Metabolism	Lipid metabolism	ko00100	Steroid biosynthesis	0.0035	0.0044	0.8	0.790758	0.919088	Zm00001eb009510;Zm00001eb114290;Zm00001eb159000;Zm00001eb307440;Zm00001eb334120;Zm00001eb362010;Zm00001eb370460	7	up&down
	Environmental Information Processing	Membrane transport	ko02010	ABC transporters	0.0193	0.0115	1.68	0.000707276	0.0290355	NewGene_23486;Zm00001eb000560;Zm00001eb017350;Zm00001eb021090;Zm00001eb038710;Zm00001eb065380;Zm00001eb072510;Zm00001eb075940;Zm00001eb080140;Zm00001eb097510;Zm00001eb130050;Zm00001eb155890;Zm00001eb161790;Zm00001eb164720;Zm00001eb205480;Zm00001eb221130;Zm00001eb226430;Zm00001eb240330;Zm00001eb240340;Zm00001eb314440;Zm00001eb314450;Zm00001eb314470;Zm00001eb322880;Zm00001eb336810;Zm00001eb338660;Z…	38	up&down
	Metabolism	Metabolism of cofactors and vitamins	ko00860	Porphyrin and chlorophyll metabolism	0.0122	0.0083	1.46	0.0322255	0.276593	NewGene_10022;NewGene_5788;NewGene_68;Zm00001eb003760;Zm00001eb039350;Zm00001eb044210;Zm00001eb047780;Zm00001eb071140;Zm00001eb103480;Zm00001eb129000;Zm00001eb131820;Zm00001eb140370;Zm00001eb159150;Zm00001eb204900;Zm00001eb220800;Zm00001eb254510;Zm00001eb276750;Zm00001eb319560;Zm00001eb332650;Zm00001eb358470;Zm00001eb358500;Zm00001eb358930;Zm00001eb430670;Zm00001eb433610	24	up&down
	Metabolism	Metabolism of cofactors and vitamins	ko00130	Ubiquinone and other terpenoid-quinone biosynthesis	0.0101	0.0071	1.42	0.0628929	0.32274	NewGene_1177;NewGene_18803;NewGene_9290;Zm00001eb006830;Zm00001eb093630;Zm00001eb107520;Zm00001eb119050;Zm00001eb158950;Zm00001eb165890;Zm00001eb178360;Zm00001eb187910;Zm00001eb233720;Zm00001eb240910;Zm00001eb251860;Zm00001eb279190;Zm00001eb352760;Zm00001eb369750;Zm00001eb372400;Zm00001eb373110;Zm00001eb382300	20	up&down
	Metabolism	Metabolism of cofactors and vitamins	ko00790	Folate biosynthesis	0.0051	0.004	1.28	0.247465	0.647183	Zm00001eb027530;Zm00001eb033400;Zm00001eb063250;Zm00001eb104730;Zm00001eb182780;Zm00001eb198540;Zm00001eb245110;Zm00001eb353180;Zm00001eb389990;Zm00001eb432940	10	up&down
	Metabolism	Metabolism of cofactors and vitamins	ko00740	Riboflavin metabolism	0.0046	0.0041	1.11	0.425272	0.854524	Zm00001eb001180;Zm00001eb010130;Zm00001eb033400;Zm00001eb053560;Zm00001eb085600;Zm00001eb169290;Zm00001eb182780;Zm00001eb245110;Zm00001eb429350	9	up&down
	Metabolism	Metabolism of cofactors and vitamins	ko00730	Thiamine metabolism	0.0041	0.0038	1.07	0.482581	0.854524	NewGene_1385;Zm00001eb002450;Zm00001eb051950;Zm00001eb131550;Zm00001eb177670;Zm00001eb216920;Zm00001eb239710;Zm00001eb377300	8	up
	Metabolism	Metabolism of cofactors and vitamins	ko00750	Vitamin B6 metabolism	0.0015	0.0017	0.89	0.676996	0.919088	Zm00001eb077890;Zm00001eb161360;Zm00001eb284240	3	up&down
	Metabolism	Metabolism of cofactors and vitamins	ko00780	Biotin metabolism	0.0015	0.0027	0.56	0.920745	0.919088	Zm00001eb086000;Zm00001eb108670;Zm00001eb327480	3	up&down
	Metabolism	Metabolism of cofactors and vitamins	ko00770	Pantothenate and CoA biosynthesis	0.003	0.0059	0.52	0.98246	0.919088	Zm00001eb009540;Zm00001eb154700;Zm00001eb273170;Zm00001eb373930;Zm00001eb380260;Zm00001eb427610	6	up&down
	Metabolism	Metabolism of cofactors and vitamins	ko00670	One carbon pool by folate	0.0005	0.0023	0.22	0.993228	0.919088	NewGene_4221	1	up
	Metabolism	Metabolism of cofactors and vitamins	ko00760	Nicotinate and nicotinamide metabolism	0.0015	0.0043	0.35	0.994515	0.919088	Zm00001eb021150;Zm00001eb082870;Zm00001eb165530	3	up&down
	Metabolism	Metabolism of other amino acids	ko00480	Glutathione metabolism	0.0218	0.0149	1.46	0.00570456	0.0878202	NewGene_12442;Zm00001eb002950;Zm00001eb012920;Zm00001eb012930;Zm00001eb021260;Zm00001eb021710;Zm00001eb023840;Zm00001eb028900;Zm00001eb038110;Zm00001eb038750;Zm00001eb041680;Zm00001eb048110;Zm00001eb070300;Zm00001eb071800;Zm00001eb078510;Zm00001eb079220;Zm00001eb156130;Zm00001eb156190;Zm00001eb158070;Zm00001eb203890;Zm00001eb203900;Zm00001eb220190;Zm00001eb241570;Zm00001eb249100;Zm00001eb266260;Z…	43	up&down
	Metabolism	Metabolism of other amino acids	ko00410	beta-Alanine metabolism	0.0091	0.0061	1.49	0.0507075	0.310369	NewGene_11786;NewGene_2749;NewGene_4545;Zm00001eb016980;Zm00001eb055490;Zm00001eb081550;Zm00001eb083480;Zm00001eb085560;Zm00001eb103700;Zm00001eb224720;Zm00001eb259720;Zm00001eb273170;Zm00001eb376020;Zm00001eb379490;Zm00001eb380260;Zm00001eb420190;Zm00001eb422540;Zm00001eb427610	18	up&down
	Metabolism	Metabolism of other amino acids	ko00460	Cyanoamino acid metabolism	0.0101	0.0078	1.29	0.133201	0.491226	NewGene_13077;NewGene_4221;Zm00001eb005350;Zm00001eb054230;Zm00001eb054240;Zm00001eb077490;Zm00001eb088500;Zm00001eb144630;Zm00001eb149960;Zm00001eb199890;Zm00001eb214870;Zm00001eb214880;Zm00001eb225390;Zm00001eb305330;Zm00001eb369710;Zm00001eb370290;Zm00001eb384110;Zm00001eb400300;Zm00001eb411380;Zm00001eb426520	20	up&down
	Metabolism	Metabolism of other amino acids	ko00430	Taurine and hypotaurine metabolism	0.001	0.0005	1.86	0.292367	0.712844	Zm00001eb055490;Zm00001eb081550	2	up&down
	Metabolism	Metabolism of other amino acids	ko00440	Phosphonate and phosphinate metabolism	0.0005	0.001	0.5	0.885008	0.919088	Zm00001eb172180	1	up
	Metabolism	Metabolism of other amino acids	ko00450	Selenocompound metabolism	0.001	0.0028	0.36	0.981239	0.919088	Zm00001eb201870;Zm00001eb329630	2	down
	Metabolism	Metabolism of terpenoids and polyketides	ko00905	Brassinosteroid biosynthesis	0.0046	0.0025	1.84	0.046227	0.310369	Zm00001eb080110;Zm00001eb093140;Zm00001eb100210;Zm00001eb120890;Zm00001eb122680;Zm00001eb205510;Zm00001eb349800;Zm00001eb385730;Zm00001eb415980	9	up&down
	Metabolism	Metabolism of terpenoids and polyketides	ko00904	Diterpenoid biosynthesis	0.0061	0.0043	1.4	0.139601	0.491226	NewGene_7782;Zm00001eb021200;Zm00001eb031040;Zm00001eb064970;Zm00001eb117370;Zm00001eb133200;Zm00001eb145600;Zm00001eb179030;Zm00001eb292720;Zm00001eb300490;Zm00001eb314510;Zm00001eb338340	12	up&down
	Metabolism	Metabolism of terpenoids and polyketides	ko00909	Sesquiterpenoid and triterpenoid biosynthesis	0.0056	0.0042	1.33	0.19575	0.566672	NewGene_18282;NewGene_18514;NewGene_20198;Zm00001eb009510;Zm00001eb016730;Zm00001eb200570;Zm00001eb219710;Zm00001eb412960;Zm00001eb412970;Zm00001eb412980;Zm00001eb412990	11	up&down
	Metabolism	Metabolism of terpenoids and polyketides	ko00900	Terpenoid backbone biosynthesis	0.0096	0.0078	1.23	0.197851	0.566672	NewGene_1371;NewGene_22153;Zm00001eb126690;Zm00001eb131820;Zm00001eb158740;Zm00001eb187250;Zm00001eb188880;Zm00001eb209270;Zm00001eb246530;Zm00001eb250080;Zm00001eb252590;Zm00001eb254510;Zm00001eb325560;Zm00001eb344470;Zm00001eb367040;Zm00001eb370300;Zm00001eb375240;Zm00001eb377300;Zm00001eb403920	19	up&down
	Metabolism	Metabolism of terpenoids and polyketides	ko00906	Carotenoid biosynthesis	0.0076	0.0063	1.21	0.252235	0.647183	NewGene_19887;NewGene_7787;Zm00001eb051890;Zm00001eb053550;Zm00001eb088050;Zm00001eb251960;Zm00001eb300240;Zm00001eb300740;Zm00001eb305060;Zm00001eb314900;Zm00001eb326120;Zm00001eb363640;Zm00001eb378920;Zm00001eb403190;Zm00001eb408760	15	up&down
	Metabolism	Metabolism of terpenoids and polyketides	ko00903	Limonene and pinene degradation	0.001	0.0007	1.45	0.411606	0.844876	Zm00001eb380260;Zm00001eb427610	2	up
	Metabolism	Metabolism of terpenoids and polyketides	ko00908	Zeatin biosynthesis	0.0056	0.0068	0.82	0.810219	0.919088	NewGene_11266;Zm00001eb042870;Zm00001eb057790;Zm00001eb085770;Zm00001eb102070;Zm00001eb110790;Zm00001eb121500;Zm00001eb238120;Zm00001eb240450;Zm00001eb271810;Zm00001eb367250	11	up&down
	Metabolism	Metabolism of terpenoids and polyketides	ko00902	Monoterpenoid biosynthesis	0.001	0.0016	0.65	0.834223	0.919088	Zm00001eb185880;Zm00001eb248540	2	up
	Metabolism	Nucleotide metabolism	ko00230	Purine metabolism	0.0187	0.0205	0.91	0.748804	0.919088	NewGene_1385;NewGene_15598;NewGene_2038;NewGene_22529;NewGene_22946;NewGene_2422;NewGene_26069;NewGene_3375;NewGene_5177;NewGene_8874;NewGene_9785;Zm00001eb002450;Zm00001eb015670;Zm00001eb040400;Zm00001eb054000;Zm00001eb060760;Zm00001eb078070;Zm00001eb078510;Zm00001eb102100;Zm00001eb107420;Zm00001eb111660;Zm00001eb115380;Zm00001eb120570;Zm00001eb128890;Zm00001eb166390;Zm00001eb177670;Zm00001eb185…	37	up&down
	Metabolism	Nucleotide metabolism	ko00240	Pyrimidine metabolism	0.0096	0.0126	0.77	0.921369	0.919088	NewGene_19919;NewGene_21270;NewGene_3739;NewGene_562;Zm00001eb021070;Zm00001eb021150;Zm00001eb036480;Zm00001eb078510;Zm00001eb111660;Zm00001eb140940;Zm00001eb165530;Zm00001eb178070;Zm00001eb201120;Zm00001eb218940;Zm00001eb223700;Zm00001eb322890;Zm00001eb359020;Zm00001eb379830;Zm00001eb382470	19	up&down
	Genetic Information Processing	Replication and repair	ko03450	Non-homologous end-joining	0.0005	0.0009	0.54	0.864182	0.919088	NewGene_1635	1	down
	Genetic Information Processing	Replication and repair	ko03440	Homologous recombination	0.0152	0.0188	0.81	0.916931	0.919088	NewGene_10300;NewGene_1507;NewGene_20142;NewGene_2715;NewGene_3472;NewGene_8368;Zm00001eb005010;Zm00001eb008630;Zm00001eb010450;Zm00001eb026440;Zm00001eb044850;Zm00001eb048140;Zm00001eb076970;Zm00001eb102170;Zm00001eb138190;Zm00001eb141330;Zm00001eb141350;Zm00001eb150050;Zm00001eb158710;Zm00001eb219340;Zm00001eb231860;Zm00001eb273330;Zm00001eb282530;Zm00001eb292490;Zm00001eb325310;Zm00001eb325340…	30	up&down
	Genetic Information Processing	Replication and repair	ko03430	Mismatch repair	0.0106	0.014	0.76	0.934127	0.919088	NewGene_10300;NewGene_1507;NewGene_20142;NewGene_2715;NewGene_4057;NewGene_8368;Zm00001eb008630;Zm00001eb032720;Zm00001eb044850;Zm00001eb076970;Zm00001eb079080;Zm00001eb079340;Zm00001eb122180;Zm00001eb151620;Zm00001eb158710;Zm00001eb188350;Zm00001eb219340;Zm00001eb258230;Zm00001eb273330;Zm00001eb282530;Zm00001eb293320	21	up&down
	Genetic Information Processing	Replication and repair	ko03030	DNA replication	0.0101	0.0161	0.63	0.993821	0.919088	NewGene_10300;NewGene_1507;NewGene_20142;NewGene_2715;NewGene_8368;Zm00001eb008630;Zm00001eb044850;Zm00001eb076970;Zm00001eb079340;Zm00001eb158710;Zm00001eb179700;Zm00001eb188350;Zm00001eb219340;Zm00001eb233030;Zm00001eb233050;Zm00001eb258230;Zm00001eb273330;Zm00001eb282530;Zm00001eb284360;Zm00001eb293320	20	up&down
	Genetic Information Processing	Replication and repair	ko03420	Nucleotide excision repair	0.0101	0.0164	0.62	0.995469	0.919088	NewGene_10300;NewGene_1507;NewGene_20142;NewGene_2715;NewGene_4057;NewGene_8368;Zm00001eb008630;Zm00001eb019720;Zm00001eb041880;Zm00001eb044850;Zm00001eb076970;Zm00001eb079340;Zm00001eb179700;Zm00001eb188350;Zm00001eb219340;Zm00001eb258230;Zm00001eb273330;Zm00001eb274770;Zm00001eb282530;Zm00001eb293320	20	up&down
	Genetic Information Processing	Replication and repair	ko03410	Base excision repair	0.0035	0.0095	0.37	0.999715	0.919088	NewGene_1635;NewGene_18002;NewGene_2901;NewGene_7094;Zm00001eb179700;Zm00001eb256530;Zm00001eb258230	7	up&down
	Environmental Information Processing	Signal transduction	ko04075	Plant hormone signal transduction	0.0785	0.0727	1.08	0.151278	0.503544	NewGene_14707;NewGene_17005;NewGene_19087;NewGene_24476;NewGene_3816;NewGene_5059;Zm00001eb003120;Zm00001eb006000;Zm00001eb006610;Zm00001eb007080;Zm00001eb008130;Zm00001eb009620;Zm00001eb010460;Zm00001eb015890;Zm00001eb020710;Zm00001eb030400;Zm00001eb031190;Zm00001eb033050;Zm00001eb034980;Zm00001eb037990;Zm00001eb038210;Zm00001eb043760;Zm00001eb046760;Zm00001eb048770;Zm00001eb049880;Zm00001eb0515…	155	up&down
	Environmental Information Processing	Signal transduction	ko04070	Phosphatidylinositol signaling system	0.0177	0.0174	1.02	0.478015	0.854524	NewGene_25681;Zm00001eb010110;Zm00001eb011460;Zm00001eb015200;Zm00001eb020260;Zm00001eb027210;Zm00001eb032340;Zm00001eb044300;Zm00001eb051200;Zm00001eb053420;Zm00001eb056900;Zm00001eb063060;Zm00001eb069350;Zm00001eb082630;Zm00001eb088190;Zm00001eb110730;Zm00001eb128610;Zm00001eb150260;Zm00001eb151610;Zm00001eb154830;Zm00001eb163320;Zm00001eb208740;Zm00001eb215950;Zm00001eb229070;Zm00001eb242280;Z…	35	up&down
	Environmental Information Processing	Signal transduction	ko04016	MAPK signaling pathway - plant	0.0471	0.048	0.98	0.594078	0.919088	NewGene_24476;Zm00001eb002010;Zm00001eb002510;Zm00001eb002620;Zm00001eb005820;Zm00001eb006680;Zm00001eb007080;Zm00001eb015200;Zm00001eb020710;Zm00001eb033050;Zm00001eb034980;Zm00001eb037990;Zm00001eb051510;Zm00001eb056280;Zm00001eb056900;Zm00001eb067890;Zm00001eb069370;Zm00001eb070510;Zm00001eb072730;Zm00001eb073290;Zm00001eb074360;Zm00001eb079000;Zm00001eb080360;Zm00001eb082720;Zm00001eb098220;Z…	93	up&down
	Genetic Information Processing	Transcription	ko03020	RNA polymerase	0.0106	0.0103	1.03	0.477045	0.854524	NewGene_1053;NewGene_13708;NewGene_16952;NewGene_22666;NewGene_2853;NewGene_3028;NewGene_3548;NewGene_4162;NewGene_5650;NewGene_6517;NewGene_8848;NewGene_9955;NewGene_9958;Zm00001eb086380;Zm00001eb094760;Zm00001eb138580;Zm00001eb176250;Zm00001eb269010;Zm00001eb270680;Zm00001eb344130;Zm00001eb408310	21	up&down
	Genetic Information Processing	Transcription	ko03022	Basal transcription factors	0.0051	0.0071	0.72	0.907613	0.919088	NewGene_10882;NewGene_17009;Zm00001eb004890;Zm00001eb019720;Zm00001eb068820;Zm00001eb071210;Zm00001eb099340;Zm00001eb099350;Zm00001eb099360;Zm00001eb259920	10	up&down
	Genetic Information Processing	Transcription	ko03040	Spliceosome	0.0324	0.0406	0.8	0.982501	0.919088	NewGene_10421;NewGene_10951;NewGene_1426;NewGene_14913;NewGene_16732;NewGene_17817;NewGene_20305;NewGene_26142;NewGene_3924;NewGene_4127;NewGene_4910;NewGene_5523;NewGene_7313;NewGene_7369;NewGene_7551;Zm00001eb012470;Zm00001eb029200;Zm00001eb035700;Zm00001eb038000;Zm00001eb042420;Zm00001eb051100;Zm00001eb062000;Zm00001eb068890;Zm00001eb115220;Zm00001eb119660;Zm00001eb129050;Zm00001eb140470;Zm000…	64	up&down
	Genetic Information Processing	Translation	ko00970	Aminoacyl-tRNA biosynthesis	0.0203	0.0158	1.29	0.0529218	0.310369	NewGene_10365;NewGene_10425;NewGene_11052;NewGene_11152;NewGene_11576;NewGene_11727;NewGene_12082;NewGene_13453;NewGene_14124;NewGene_14168;NewGene_14912;NewGene_1492;NewGene_1510;NewGene_16511;NewGene_1712;NewGene_18752;NewGene_20794;NewGene_21178;NewGene_22782;NewGene_23322;NewGene_23716;NewGene_23932;NewGene_25689;NewGene_25801;NewGene_3368;NewGene_4460;NewGene_4890;NewGene_4909;NewGene_9875;Z…	40	up&down
	Genetic Information Processing	Translation	ko03013	RNA transport	0.0309	0.0357	0.87	0.907591	0.919088	NewGene_10951;NewGene_13654;NewGene_18335;NewGene_205;NewGene_20728;NewGene_22358;NewGene_22707;NewGene_24067;NewGene_24380;NewGene_25792;NewGene_25836;NewGene_26107;NewGene_26467;NewGene_3110;NewGene_420;NewGene_4792;NewGene_553;NewGene_5827;NewGene_6221;NewGene_778;Zm00001eb015500;Zm00001eb019980;Zm00001eb037140;Zm00001eb048720;Zm00001eb050400;Zm00001eb059520;Zm00001eb062000;Zm00001eb063050;Zm0…	61	up&down
	Genetic Information Processing	Translation	ko03008	Ribosome biogenesis in eukaryotes	0.0142	0.0176	0.81	0.915103	0.919088	NewGene_21611;Zm00001eb027120;Zm00001eb061750;Zm00001eb066960;Zm00001eb127930;Zm00001eb129750;Zm00001eb141200;Zm00001eb166300;Zm00001eb207760;Zm00001eb211510;Zm00001eb240820;Zm00001eb246430;Zm00001eb254160;Zm00001eb290580;Zm00001eb296560;Zm00001eb297530;Zm00001eb327120;Zm00001eb328640;Zm00001eb334210;Zm00001eb345110;Zm00001eb358030;Zm00001eb376230;Zm00001eb382220;Zm00001eb383210;Zm00001eb396530;Z…	28	up&down
	Genetic Information Processing	Translation	ko03010	Ribosome	0.042	0.0504	0.83	0.972957	0.919088	NewGene_10740;NewGene_11485;NewGene_11636;NewGene_12063;NewGene_2058;NewGene_20800;NewGene_23041;NewGene_25951;NewGene_4012;NewGene_4245;NewGene_4663;NewGene_4664;Zm00001eb000270;Zm00001eb003570;Zm00001eb005850;Zm00001eb006010;Zm00001eb008100;Zm00001eb010610;Zm00001eb013020;Zm00001eb026970;Zm00001eb037310;Zm00001eb037660;Zm00001eb040600;Zm00001eb041040;Zm00001eb055120;Zm00001eb062250;Zm00001eb072…	83	up&down
	Genetic Information Processing	Translation	ko03015	mRNA surveillance pathway	0.0096	0.0192	0.5	0.999917	0.919088	NewGene_19291;NewGene_22707;NewGene_370;NewGene_3862;NewGene_7;NewGene_7208;Zm00001eb025970;Zm00001eb029370;Zm00001eb055720;Zm00001eb062000;Zm00001eb142630;Zm00001eb189180;Zm00001eb216780;Zm00001eb217850;Zm00001eb267400;Zm00001eb302630;Zm00001eb342540;Zm00001eb385400;Zm00001eb386170	19	up&down
	Cellular Processes	Transport and catabolism	ko04146	Peroxisome	0.0193	0.0157	1.23	0.10066	0.476809	NewGene_19398;NewGene_4857;Zm00001eb002510;Zm00001eb016940;Zm00001eb016980;Zm00001eb032970;Zm00001eb034260;Zm00001eb049140;Zm00001eb058440;Zm00001eb070900;Zm00001eb083480;Zm00001eb129100;Zm00001eb158030;Zm00001eb158070;Zm00001eb175590;Zm00001eb196780;Zm00001eb209270;Zm00001eb211300;Zm00001eb220910;Zm00001eb259720;Zm00001eb264970;Zm00001eb270380;Zm00001eb296460;Zm00001eb300130;Zm00001eb308150;Zm00…	38	up&down
	Cellular Processes	Transport and catabolism	ko04144	Endocytosis	0.0344	0.0366	0.94	0.731653	0.919088	NewGene_10173;NewGene_10723;NewGene_16080;NewGene_25708;NewGene_26142;NewGene_7137;NewGene_9968;Zm00001eb011460;Zm00001eb012470;Zm00001eb019050;Zm00001eb021510;Zm00001eb029200;Zm00001eb031240;Zm00001eb035700;Zm00001eb036050;Zm00001eb048670;Zm00001eb063060;Zm00001eb094970;Zm00001eb097220;Zm00001eb098240;Zm00001eb098380;Zm00001eb104020;Zm00001eb106960;Zm00001eb110730;Zm00001eb149970;Zm00001eb154060…	68	up&down
	Cellular Processes	Transport and catabolism	ko04145	Phagosome	0.0117	0.0133	0.88	0.782668	0.919088	NewGene_17498;NewGene_7518;Zm00001eb044300;Zm00001eb058330;Zm00001eb098240;Zm00001eb098380;Zm00001eb132870;Zm00001eb155430;Zm00001eb159930;Zm00001eb161810;Zm00001eb194680;Zm00001eb232910;Zm00001eb254260;Zm00001eb279620;Zm00001eb286660;Zm00001eb339100;Zm00001eb349430;Zm00001eb353070;Zm00001eb353080;Zm00001eb368270;Zm00001eb389040;Zm00001eb390670;Zm00001eb400060	23	up&down
	Cellular Processes	Transport and catabolism	ko04136	Autophagy - other	0.0046	0.0062	0.73	0.882396	0.919088	Zm00001eb070240;Zm00001eb110220;Zm00001eb257740;Zm00001eb264230;Zm00001eb269920;Zm00001eb358160;Zm00001eb397860;Zm00001eb419970;Zm00001eb431210	9	up&down

## Sheet: Table S4
Supplementary Table S4. Weighted gene co‑expression network analysis in three comparisons
Group	xName	yName	CC	CCP
Purple-K vs. Yellow-K	GEred	MEblue	-0.952419	0.00334208
	GEthistle3	MEblue	-0.765739	0.0758892
	GEpink	MEblue	-0.561175	0.246599
	GEbrown	MEblue	0.205249	0.69645
	GEdarkgreen	MEblue	-0.388638	0.446393
	GElightpink4	MEblue	0.796642	0.057827
	GEmediumpurple2	MEblue	0.745163	0.0891379
	GEgrey60	MEblue	0.390116	0.444512
	GEdarkviolet	MEblue	-0.736739	0.0948366
	GEblue2	MEblue	-0.790275	0.0613644
	GEturquoise	MEblue	-0.350216	0.496153
	GElightcyan	MEblue	-0.375836	0.46279
	GElightsteelblue1	MEblue	-0.0839603	0.874356
	GEgreenyellow	MEblue	0.0594642	0.910909
	GEmediumorchid	MEblue	0.11457	0.828896
	GEdarkmagenta	MEblue	-0.328899	0.524441
	GEcyan	MEblue	0.840623	0.0360772
	GEdarkolivegreen4	MEblue	0.862334	0.0271233
	GEbrown4	MEblue	0.819871	0.0457474
	GEnavajowhite1	MEblue	0.8574	0.0290522
	GEskyblue1	MEblue	0.197656	0.707377
	GEblue	MEblue	0.566864	0.240781
	GEblack	MEblue	0.0345674	0.94817
	GEdarkolivegreen	MEblue	0.73699	0.0946648
	GEhoneydew1	MEblue	0.700678	0.120982
	GEmagenta4	MEblue	0.288285	0.579551
	GElavenderblush3	MEblue	0.671706	0.143974
	GEred	MEturquoise	0.297032	0.567555
	GEthistle3	MEturquoise	0.280951	0.589662
	GEpink	MEturquoise	0.273149	0.600467
	GEbrown	MEturquoise	0.0280666	0.957911
	GEdarkgreen	MEturquoise	0.708011	0.115439
	GElightpink4	MEturquoise	0.248206	0.635336
	GEmediumpurple2	MEturquoise	0.165641	0.753811
	GEgrey60	MEturquoise	0.709317	0.114464
	GEdarkviolet	MEturquoise	0.561933	0.24582
	GEblue2	MEturquoise	0.601856	0.206221
	GEturquoise	MEturquoise	0.999961	2.32835e-09
	GElightcyan	MEturquoise	0.698886	0.122353
	GElightsteelblue1	MEturquoise	0.705545	0.11729
	GEgreenyellow	MEturquoise	0.364094	0.477991
	GEmediumorchid	MEturquoise	0.656721	0.156535
	GEdarkmagenta	MEturquoise	-0.30483	0.556917
	GEcyan	MEturquoise	-0.71632	0.109297
	GEdarkolivegreen4	MEturquoise	-0.719697	0.106843
	GEbrown4	MEturquoise	-0.350857	0.495309
	GEnavajowhite1	MEturquoise	-0.293516	0.57237
	GEskyblue1	MEturquoise	-0.638689	0.172235
	GEblue	MEturquoise	-0.726804	0.101759
	GEblack	MEturquoise	-0.720037	0.106597
	GEdarkolivegreen	MEturquoise	0.12294	0.816519
	GEhoneydew1	MEturquoise	-0.394855	0.438499
	GEmagenta4	MEturquoise	-0.255432	0.625185
	GElavenderblush3	MEturquoise	-0.708697	0.114926
	GEred	MEgrey	-0.570174	0.237421
	GEthistle3	MEgrey	-0.172871	0.743276
	GEpink	MEgrey	-0.808527	0.0514827
	GEbrown	MEgrey	-0.734648	0.0962759
	GEdarkgreen	MEgrey	-0.156436	0.767261
	GElightpink4	MEgrey	0.275697	0.596932
	GEmediumpurple2	MEgrey	0.581875	0.225693
	GEgrey60	MEgrey	0.383475	0.452983
	GEdarkviolet	MEgrey	-0.00400709	0.993989
	GEblue2	MEgrey	0.0206482	0.969032
	GEturquoise	MEgrey	0.0877292	0.868744
	GElightcyan	MEgrey	-0.379769	0.457732
	GElightsteelblue1	MEgrey	-0.0419012	0.937185
	GEgreenyellow	MEgrey	0.918742	0.00963608
	GEmediumorchid	MEgrey	0.803529	0.0541091
	GEdarkmagenta	MEgrey	-0.805615	0.053006
	GEcyan	MEgrey	0.377436	0.460731
	GEdarkolivegreen4	MEgrey	0.0166208	0.975071
	GEbrown4	MEgrey	-0.216591	0.680194
	GEnavajowhite1	MEgrey	0.257145	0.622784
	GEskyblue1	MEgrey	-0.721264	0.105713
	GEblue	MEgrey	-0.106248	0.841227
	GEblack	MEgrey	-0.258131	0.621403
	GEdarkolivegreen	MEgrey	0.251577	0.630596
	GEhoneydew1	MEgrey	0.785587	0.064031
	GEmagenta4	MEgrey	0.799261	0.0563995
	GElavenderblush3	MEgrey	0.109454	0.836474
Red-K vs. Yellow-K	GElightcyan	MEblue	-0.397777	0.434804
	GEdarkseagreen3	MEblue	-0.0887301	0.867254
	GEdarkgreen	MEblue	-0.0950598	0.85784
	GEturquoise	MEblue	0.510505	0.300765
	GEyellow	MEblue	0.446391	0.374888
	GEpink	MEblue	0.89301	0.0165579
	GEskyblue4	MEblue	0.654706	0.158258
	GEbrown4	MEblue	0.471368	0.345314
	GElightsteelblue	MEblue	0.506261	0.305486
	GEblue2	MEblue	0.742051	0.0912251
	GEblue	MEblue	0.874956	0.0224763
	GEviolet	MEblue	0.902039	0.0139244
	GEbrown	MEblue	0.216809	0.679883
	GEdarkmagenta	MEblue	0.31585	0.54198
	GEred	MEblue	0.0786662	0.882244
	GEthistle1	MEblue	0.0476908	0.928518
	GEplum4	MEblue	-0.260487	0.618106
	GEsaddlebrown	MEblue	-0.900914	0.0142407
	GEdarkolivegreen4	MEblue	-0.316691	0.540844
	GEmistyrose	MEblue	-0.566674	0.240974
	GElightskyblue4	MEblue	0.42002	0.407019
	GEdarkolivegreen1	MEblue	-0.557711	0.25017
	GEblue3	MEblue	-0.234846	0.654208
	GEgreen4	MEblue	-0.00602489	0.990963
	GElightcyan1	MEblue	-0.0372585	0.944138
	GEplum	MEblue	0.0308706	0.953709
	GEhoneydew	MEblue	0.137187	0.795511
	GEdarkseagreen2	MEblue	-0.829901	0.0409396
	GEfirebrick3	MEblue	-0.635109	0.175427
	GElightcyan	MEgreen	0.0158184	0.976274
	GEdarkseagreen3	MEgreen	0.119428	0.82171
	GEdarkgreen	MEgreen	0.155063	0.76927
	GEturquoise	MEgreen	0.53682	0.272119
	GEyellow	MEgreen	0.0132276	0.98016
	GEpink	MEgreen	0.653115	0.159623
	GEskyblue4	MEgreen	0.871664	0.0236484
	GEbrown4	MEgreen	0.948709	0.00387874
	GElightsteelblue	MEgreen	0.835091	0.03855
	GEblue2	MEgreen	0.914643	0.0106177
	GEblue	MEgreen	0.744163	0.0898065
	GEviolet	MEgreen	0.477744	0.337904
	GEbrown	MEgreen	0.844747	0.0342844
	GEdarkmagenta	MEgreen	0.84905	0.0324591
	GEred	MEgreen	0.554238	0.253768
	GEthistle1	MEgreen	0.546231	0.262142
	GEplum4	MEgreen	0.519361	0.291004
	GEsaddlebrown	MEgreen	-0.12174	0.818292
	GEdarkolivegreen4	MEgreen	0.461839	0.356495
	GEmistyrose	MEgreen	-0.935668	0.00607479
	GElightskyblue4	MEgreen	0.351678	0.49423
	GEdarkolivegreen1	MEgreen	-0.103014	0.846026
	GEblue3	MEgreen	-0.551492	0.256629
	GEgreen4	MEgreen	-0.554483	0.253513
	GElightcyan1	MEgreen	-0.387978	0.447234
	GEplum	MEgreen	-0.544476	0.263992
	GEhoneydew	MEgreen	-0.21895	0.676823
	GEdarkseagreen2	MEgreen	-0.405638	0.424915
	GEfirebrick3	MEgreen	-0.071143	0.893466
	GElightcyan	MEturquoise	-0.506502	0.305217
	GEdarkseagreen3	MEturquoise	-0.72445	0.103431
	GEdarkgreen	MEturquoise	-0.759905	0.079548
	GEturquoise	MEturquoise	-0.999867	2.65711e-08
	GEyellow	MEturquoise	-0.833229	0.0393996
	GEpink	MEturquoise	-0.411822	0.417189
	GEskyblue4	MEturquoise	-0.23527	0.653606
	GEbrown4	MEturquoise	-0.671767	0.143924
	GElightsteelblue	MEturquoise	-0.640083	0.170998
	GEblue2	MEturquoise	-0.700386	0.121205
	GEblue	MEturquoise	-0.826279	0.0426469
	GEviolet	MEturquoise	-0.768969	0.0738976
	GEbrown	MEturquoise	-0.458395	0.360568
	GEdarkmagenta	MEturquoise	-0.761069	0.0788122
	GEred	MEturquoise	-0.753866	0.0834174
	GEthistle1	MEturquoise	-0.753177	0.0838637
	GEplum4	MEturquoise	-0.136361	0.796726
	GEsaddlebrown	MEturquoise	0.377395	0.460783
	GEdarkolivegreen4	MEturquoise	-0.188345	0.720823
	GEmistyrose	MEturquoise	0.375815	0.462817
	GElightskyblue4	MEturquoise	0.387063	0.4484
	GEdarkolivegreen1	MEturquoise	0.26723	0.608696
	GEblue3	MEturquoise	0.344481	0.503718
	GEgreen4	MEturquoise	0.0692856	0.896238
	GElightcyan1	MEturquoise	0.415108	0.413103
	GEplum	MEturquoise	0.688688	0.130287
	GEhoneydew	MEturquoise	-0.2032	0.699395
	GEdarkseagreen2	MEturquoise	0.288734	0.578935
	GEfirebrick3	MEturquoise	-0.306012	0.55531
	GElightcyan	MEbrown	-0.868276	0.0248839
	GEdarkseagreen3	MEbrown	-0.868433	0.0248261
	GEdarkgreen	MEbrown	-0.861122	0.0275915
	GEturquoise	MEbrown	-0.467917	0.349349
	GEyellow	MEbrown	-0.295886	0.569124
	GEpink	MEbrown	0.207616	0.693051
	GEskyblue4	MEbrown	0.183691	0.727562
	GEbrown4	MEbrown	-0.211132	0.688008
	GElightsteelblue	MEbrown	-0.160164	0.761809
	GEblue2	MEbrown	0.00183868	0.997242
	GEblue	MEbrown	-0.00499264	0.992511
	GEviolet	MEbrown	0.124498	0.814218
	GEbrown	MEbrown	-0.526989	0.282693
	GEdarkmagenta	MEbrown	-0.605539	0.20271
	GEred	MEbrown	-0.825428	0.0430532
	GEthistle1	MEbrown	-0.856879	0.0292596
	GEplum4	MEbrown	-0.207863	0.692696
	GEsaddlebrown	MEbrown	-0.506076	0.305692
	GEdarkolivegreen4	MEbrown	-0.591548	0.216177
	GEmistyrose	MEbrown	-0.0967708	0.855297
	GElightskyblue4	MEbrown	0.830288	0.040759
	GEdarkolivegreen1	MEbrown	0.0673889	0.89907
	GEblue3	MEbrown	0.202434	0.700497
	GEgreen4	MEbrown	-0.0326369	0.951062
	GElightcyan1	MEbrown	0.193313	0.713642
	GEplum	MEbrown	0.69265	0.12718
	GEhoneydew	MEbrown	-0.357182	0.487012
	GEdarkseagreen2	MEbrown	-0.457652	0.361448
	GEfirebrick3	MEbrown	-0.90955	0.0119017
	GElightcyan	MEyellow	-0.662125	0.151953
	GEdarkseagreen3	MEyellow	-0.490303	0.323479
	GEdarkgreen	MEyellow	-0.205004	0.696802
	GEturquoise	MEyellow	-0.285473	0.583422
	GEyellow	MEyellow	0.11019	0.835384
	GEpink	MEyellow	0.0630033	0.90562
	GEskyblue4	MEyellow	-0.137849	0.794537
	GEbrown4	MEyellow	-0.613897	0.194834
	GElightsteelblue	MEyellow	-0.73661	0.0949254
	GEblue2	MEyellow	-0.232811	0.657092
	GEblue	MEyellow	-0.158712	0.76393
	GEviolet	MEyellow	-0.0214584	0.967817
	GEbrown	MEyellow	-0.61827	0.190765
	GEdarkmagenta	MEyellow	-0.572184	0.235389
	GEred	MEyellow	-0.701683	0.120215
	GEthistle1	MEyellow	-0.446175	0.375148
	GEplum4	MEyellow	-0.715057	0.110221
	GEsaddlebrown	MEyellow	-0.50854	0.302947
	GEdarkolivegreen4	MEyellow	-0.977235	0.000771443
	GEmistyrose	MEyellow	0.215698	0.681471
	GElightskyblue4	MEyellow	0.0509631	0.923622
	GEdarkolivegreen1	MEyellow	-0.160586	0.761191
	GEblue3	MEyellow	0.868312	0.0248709
	GEgreen4	MEyellow	0.829895	0.0409427
	GElightcyan1	MEyellow	0.827556	0.0420416
	GEplum	MEyellow	0.865538	0.0259046
	GEhoneydew	MEyellow	0.449969	0.3706
	GEdarkseagreen2	MEyellow	0.141781	0.788753
	GEfirebrick3	MEyellow	-0.325091	0.529543
	GElightcyan	MEgrey	-0.0690584	0.896577
	GEdarkseagreen3	MEgrey	0.222198	0.672188
	GEdarkgreen	MEgrey	0.0990487	0.851913
	GEturquoise	MEgrey	0.0609189	0.908735
	GEyellow	MEgrey	0.34008	0.509545
	GEpink	MEgrey	0.447554	0.373493
	GEskyblue4	MEgrey	-0.00950722	0.98574
	GEbrown4	MEgrey	-0.411555	0.417522
	GElightsteelblue	MEgrey	-0.263255	0.61424
	GEblue2	MEgrey	-0.194283	0.712242
	GEblue	MEgrey	0.105907	0.841734
	GEviolet	MEgrey	0.271111	0.603297
	GEbrown	MEgrey	-0.00888747	0.986669
	GEdarkmagenta	MEgrey	-0.0843208	0.873819
	GEred	MEgrey	0.0705946	0.894284
	GEthistle1	MEgrey	0.0577052	0.913538
	GEplum4	MEgrey	-0.907967	0.0123152
	GEsaddlebrown	MEgrey	-0.474483	0.341686
	GEdarkolivegreen4	MEgrey	-0.347659	0.499522
	GEmistyrose	MEgrey	0.32027	0.53602
	GElightskyblue4	MEgrey	-0.325035	0.529617
	GEdarkolivegreen1	MEgrey	-0.919484	0.00946319
	GEblue3	MEgrey	0.101516	0.848249
	GEgreen4	MEgrey	0.663472	0.150821
	GElightcyan1	MEgrey	0.521401	0.288772
	GEplum	MEgrey	0.316714	0.540814
	GEhoneydew	MEgrey	0.874894	0.0224982
	GEdarkseagreen2	MEgrey	-0.270838	0.603677
	GEfirebrick3	MEgrey	-0.174999	0.740181
Purple‑K vs. Red‑K	GEcyan	MEred	0.190522	0.717675
	GElightpink4	MEred	-0.157424	0.765814
	GEmediumpurple2	MEred	0.441414	0.380883
	GEred	MEred	-0.179787	0.733225
	GEmediumpurple4	MEred	-0.006583	0.990126
	GEtan	MEred	0.775738	0.0698006
	GEbrown4	MEred	0.576784	0.230766
	GEpink	MEred	-0.824359	0.0435655
	GEcoral	MEred	-0.849553	0.032249
	GEturquoise	MEred	-0.505276	0.306585
	GEdarkmagenta	MEred	-0.773199	0.0713246
	GEpalevioletred2	MEred	-0.0230107	0.96549
	GEsienna4	MEred	0.881401	0.0202644
	GEsalmon	MEred	0.908893	0.0120726
	GEskyblue1	MEred	-0.515034	0.295758
	GEyellow	MEred	-0.0858645	0.87152
	GEgrey60	MEred	0.0628134	0.905904
	GEhoneydew	MEred	0.155167	0.769117
	GEhoneydew1	MEred	-0.467503	0.349834
	GEplum	MEred	-0.458209	0.360788
	GEpalevioletred3	MEred	-0.426368	0.399202
	GEdarkgreen	MEred	0.417836	0.409721
	GElightgreen	MEred	0.218739	0.677125
	GEblack	MEred	0.00879187	0.986813
	GEdarkolivegreen	MEred	0.0350209	0.94749
	GEdarkseagreen3	MEred	-0.0212573	0.968119
	GEdarkseagreen4	MEred	0.0068469	0.98973
	GEcoral3	MEred	-0.284351	0.584969
	GElightyellow	MEred	0.56534	0.242334
	GEmaroon	MEred	0.4598	0.358905
	GEcyan	MEyellow	0.728729	0.100401
	GElightpink4	MEyellow	0.939899	0.00530967
	GEmediumpurple2	MEyellow	0.796764	0.0577597
	GEred	MEyellow	0.868165	0.024925
	GEmediumpurple4	MEyellow	0.205996	0.695376
	GEtan	MEyellow	0.414539	0.41381
	GEbrown4	MEyellow	0.852024	0.0312254
	GEpink	MEyellow	-0.475733	0.340235
	GEcoral	MEyellow	0.143333	0.786473
	GEturquoise	MEyellow	0.498326	0.314386
	GEdarkmagenta	MEyellow	-0.0706443	0.89421
	GEpalevioletred2	MEyellow	-0.500585	0.311843
	GEsienna4	MEyellow	-0.125782	0.812321
	GEsalmon	MEyellow	-0.0815075	0.878009
	GEskyblue1	MEyellow	-0.295064	0.570249
	GEyellow	MEyellow	-0.378409	0.459479
	GEgrey60	MEyellow	-0.396879	0.435938
	GEhoneydew	MEyellow	-0.181823	0.730271
	GEhoneydew1	MEyellow	0.481094	0.334034
	GEplum	MEyellow	0.204229	0.697915
	GEpalevioletred3	MEyellow	-0.39717	0.435571
	GEdarkgreen	MEyellow	-0.164113	0.756041
	GElightgreen	MEyellow	-0.498052	0.314695
	GEblack	MEyellow	-0.272392	0.601517
	GEdarkolivegreen	MEyellow	-0.490229	0.323564
	GEdarkseagreen3	MEyellow	-0.152675	0.772767
	GEdarkseagreen4	MEyellow	-0.491618	0.321982
	GEcoral3	MEyellow	0.339631	0.510142
	GElightyellow	MEyellow	0.146052	0.78248
	GEmaroon	MEyellow	0.348808	0.498007
	GEcyan	MEbrown	-0.0192583	0.971116
	GElightpink4	MEbrown	-0.158902	0.763653
	GEmediumpurple2	MEbrown	-0.350568	0.49569
	GEred	MEbrown	-0.0714715	0.892975
	GEmediumpurple4	MEbrown	-0.0591882	0.911321
	GEtan	MEbrown	-0.868358	0.0248539
	GEbrown4	MEbrown	-0.691497	0.128081
	GEpink	MEbrown	0.881274	0.020307
	GEcoral	MEbrown	0.442939	0.379043
	GEturquoise	MEbrown	0.600356	0.207659
	GEdarkmagenta	MEbrown	0.920001	0.00934382
	GEpalevioletred2	MEbrown	0.579511	0.228043
	GEsienna4	MEbrown	-0.318675	0.538169
	GEsalmon	MEbrown	-0.749785	0.0860785
	GEskyblue1	MEbrown	-0.0455154	0.931774
	GEyellow	MEbrown	-0.447527	0.373525
	GEgrey60	MEbrown	-0.489679	0.32419
	GEhoneydew	MEbrown	-0.561062	0.246716
	GEhoneydew1	MEbrown	-0.23293	0.656923
	GEplum	MEbrown	-0.282045	0.588151
	GEpalevioletred3	MEbrown	0.0831569	0.875552
	GEdarkgreen	MEbrown	-0.409944	0.419531
	GElightgreen	MEbrown	-0.155869	0.768091
	GEblack	MEbrown	-0.32719	0.526729
	GEdarkolivegreen	MEbrown	-0.17759	0.736415
	GEdarkseagreen3	MEbrown	0.240225	0.646593
	GEdarkseagreen4	MEbrown	0.197911	0.70701
	GEcoral3	MEbrown	-0.145648	0.783073
	GElightyellow	MEbrown	-0.903134	0.0136201
	GEmaroon	MEbrown	-0.860487	0.027838
	GEcyan	MEturquoise	0.647431	0.164544
	GElightpink4	MEturquoise	0.638758	0.172174
	GEmediumpurple2	MEturquoise	0.245801	0.638724
	GEred	MEturquoise	0.716977	0.108817
	GEmediumpurple4	MEturquoise	0.385909	0.449872
	GEtan	MEturquoise	-0.310569	0.549124
	GEbrown4	MEturquoise	0.145377	0.78347
	GEpink	MEturquoise	0.45999	0.35868
	GEcoral	MEturquoise	0.585451	0.222156
	GEturquoise	MEturquoise	0.999896	1.6208e-08
	GEdarkmagenta	MEturquoise	0.68147	0.136033
	GEpalevioletred2	MEturquoise	0.244854	0.640058
	GEsienna4	MEturquoise	-0.345924	0.501812
	GEsalmon	MEturquoise	-0.675937	0.140509
	GEskyblue1	MEturquoise	-0.222515	0.671736
	GEyellow	MEturquoise	-0.74327	0.0904049
	GEgrey60	MEturquoise	-0.735328	0.0958065
	GEhoneydew	MEturquoise	-0.701977	0.119992
	GEhoneydew1	MEturquoise	0.193234	0.713757
	GEplum	MEturquoise	-0.0375935	0.943636
	GEpalevioletred3	MEturquoise	-0.195502	0.710483
	GEdarkgreen	MEturquoise	-0.676366	0.14016
	GElightgreen	MEturquoise	-0.741074	0.0918844
	GEblack	MEturquoise	-0.705569	0.117272
	GEdarkolivegreen	MEturquoise	-0.685417	0.132878
	GEdarkseagreen3	MEturquoise	-0.140477	0.790671
	GEdarkseagreen4	MEturquoise	-0.359294	0.48425
	GEcoral3	MEturquoise	-0.0761694	0.885967
	GElightyellow	MEturquoise	-0.676929	0.139702
	GEmaroon	MEturquoise	-0.561461	0.246305
	GEcyan	MEgreen	-0.207695	0.692937
	GElightpink4	MEgreen	0.114877	0.828443
	GEmediumpurple2	MEgreen	-0.0969939	0.854965
	GEred	MEgreen	-0.125813	0.812277
	GEmediumpurple4	MEgreen	0.133587	0.800811
	GEtan	MEgreen	0.27943	0.591764
	GEbrown4	MEgreen	0.0492364	0.926205
	GEpink	MEgreen	-0.22312	0.670874
	GEcoral	MEgreen	0.100302	0.850052
	GEturquoise	MEgreen	-0.436125	0.387289
	GEdarkmagenta	MEgreen	-0.324993	0.529673
	GEpalevioletred2	MEgreen	-0.483104	0.33172
	GEsienna4	MEgreen	-0.468398	0.348785
	GEsalmon	MEgreen	-0.0178292	0.973259
	GEskyblue1	MEgreen	0.879379	0.0209465
	GEyellow	MEgreen	0.853615	0.0305743
	GEgrey60	MEgreen	0.896784	0.0154306
	GEhoneydew	MEgreen	0.89306	0.0165427
	GEhoneydew1	MEgreen	0.532854	0.276366
	GEplum	MEgreen	0.854954	0.0300318
	GEpalevioletred3	MEgreen	0.146545	0.781757
	GEdarkgreen	MEgreen	-0.0785691	0.882389
	GElightgreen	MEgreen	-0.00930298	0.986046
	GEblack	MEgreen	0.387441	0.447918
	GEdarkolivegreen	MEgreen	0.0902819	0.864945
	GEdarkseagreen3	MEgreen	-0.491491	0.322127
	GEdarkseagreen4	MEgreen	-0.435471	0.388084
	GEcoral3	MEgreen	0.327904	0.525773
	GElightyellow	MEgreen	0.730261	0.0993256
	GEmaroon	MEgreen	0.399985	0.43202
	GEcyan	MEblack	-0.724648	0.103289
	GElightpink4	MEblack	-0.414449	0.413921
	GEmediumpurple2	MEblack	-0.187021	0.722739
	GEred	MEblack	-0.390197	0.444409
	GEmediumpurple4	MEblack	-0.944201	0.0045834
	GEtan	MEblack	-0.432525	0.39167
	GEbrown4	MEblack	-0.415141	0.413062
	GEpink	MEblack	-0.0676032	0.89875
	GEcoral	MEblack	-0.142106	0.788276
	GEturquoise	MEblack	-0.480003	0.335293
	GEdarkmagenta	MEblack	0.00697052	0.989544
	GEpalevioletred2	MEblack	-0.438045	0.38496
	GEsienna4	MEblack	-0.049005	0.926551
	GEsalmon	MEblack	0.0823969	0.876684
	GEskyblue1	MEblack	-0.172512	0.743799
	GEyellow	MEblack	0.340048	0.509588
	GEgrey60	MEblack	0.0315685	0.952663
	GEhoneydew	MEblack	0.100372	0.849948
	GEhoneydew1	MEblack	0.00361013	0.994585
	GEplum	MEblack	-0.16356	0.756848
	GEpalevioletred3	MEblack	0.36732	0.4738
	GEdarkgreen	MEblack	0.886819	0.0184898
	GElightgreen	MEblack	0.931578	0.00686221
	GEblack	MEblack	0.870873	0.0239343
	GEdarkolivegreen	MEblack	0.886545	0.018578
	GEdarkseagreen3	MEblack	0.897751	0.0151479
	GEdarkseagreen4	MEblack	0.866355	0.025598
	GEcoral3	MEblack	0.606547	0.201754
	GElightyellow	MEblack	-0.0690979	0.896518
	GEmaroon	MEblack	0.426383	0.399185
	GEcyan	MEblue	-0.92579	0.00805635
	GElightpink4	MEblue	-0.615115	0.193697
	GEmediumpurple2	MEblue	-0.889265	0.0177143
	GEred	MEblue	-0.441288	0.381035
	GEmediumpurple4	MEblue	-0.370851	0.469225
	GEtan	MEblue	-0.611884	0.196719
	GEbrown4	MEblue	-0.80972	0.0508649
	GEpink	MEblue	0.597354	0.210546
	GEcoral	MEblue	0.390903	0.443511
	GEturquoise	MEblue	-0.327412	0.526431
	GEdarkmagenta	MEblue	0.162564	0.758302
	GEpalevioletred2	MEblue	0.00108994	0.998365
	GEsienna4	MEblue	-0.373048	0.466386
	GEsalmon	MEblue	-0.173883	0.741804
	GEskyblue1	MEblue	0.395229	0.438026
	GEyellow	MEblue	0.519211	0.291168
	GEgrey60	MEblue	0.289125	0.578397
	GEhoneydew	MEblue	0.0577902	0.913411
	GEhoneydew1	MEblue	0.141232	0.78956
	GEplum	MEblue	0.183738	0.727495
	GEpalevioletred3	MEblue	0.852001	0.0312348
	GEdarkgreen	MEblue	0.336137	0.514784
	GElightgreen	MEblue	0.547081	0.261248
	GEblack	MEblue	0.56116	0.246615
	GEdarkolivegreen	MEblue	0.759059	0.0800851
	GEdarkseagreen3	MEblue	0.377433	0.460734
	GEdarkseagreen4	MEblue	0.677746	0.139039
	GEcoral3	MEblue	0.143732	0.785887
	GElightyellow	MEblue	-0.282957	0.586891
	GEmaroon	MEblue	-0.037976	0.943063
	GEcyan	MEgrey	-0.0420821	0.936914
	GElightpink4	MEgrey	0.637722	0.173094
	GEmediumpurple2	MEgrey	0.258475	0.620922
	GEred	MEgrey	0.509657	0.301706
	GEmediumpurple4	MEgrey	-0.304705	0.557087
	GEtan	MEgrey	-0.127108	0.810365
	GEbrown4	MEgrey	0.211968	0.68681
	GEpink	MEgrey	-0.147466	0.780405
	GEcoral	MEgrey	0.488547	0.325482
	GEturquoise	MEgrey	0.138122	0.794135
	GEdarkmagenta	MEgrey	0.12014	0.820657
	GEpalevioletred2	MEgrey	-0.885592	0.0188851
	GEsienna4	MEgrey	-0.753776	0.0834754
	GEsalmon	MEgrey	-0.420399	0.406552
	GEskyblue1	MEgrey	0.314114	0.544326
	GEyellow	MEgrey	0.347013	0.500374
	GEgrey60	MEgrey	0.0967059	0.855393
	GEhoneydew	MEgrey	0.251569	0.630607
	GEhoneydew1	MEgrey	0.876198	0.0220415
	GEplum	MEgrey	0.695056	0.125308
	GEpalevioletred3	MEgrey	0.200252	0.703637
	GEdarkgreen	MEgrey	0.169225	0.748585
	GElightgreen	MEgrey	0.039114	0.941359
	GEblack	MEgrey	0.473856	0.342416
	GEdarkolivegreen	MEgrey	0.170713	0.746418
	GEdarkseagreen3	MEgrey	0.174002	0.74163
	GEdarkseagreen4	MEgrey	-0.0840181	0.874269
	GEcoral3	MEgrey	0.903053	0.0136424
	GElightyellow	MEgrey	0.165653	0.753793
	GEmaroon	MEgrey	0.529528	0.279947

## Sheet: Table S5
Supplementary Table S5. Metabolites in MEturquoise module in three comparisons.
Group	Name	Metabolite module	Color
Purple-K vs Yellow-K	8-O-(p-Coumaroyl)Harpagide	MEturquoise	turquoise
	E-Phenylitaconyl-CoA	MEturquoise	turquoise
	Coniferyl acetate	MEturquoise	turquoise
	Arginyl-Aspartate	MEturquoise	turquoise
	Senkyunolide G	MEturquoise	turquoise
	Grandidentatin	MEturquoise	turquoise
	Malvidin-3-O-rutinoside	MEturquoise	turquoise
	3-Dehydroquinate	MEturquoise	turquoise
	2-Piperidinecarboxamide, N-(3-hydroxy-2,6-dimethylphenyl)-, (S)-	MEturquoise	turquoise
	N-Acetyl-O-demethylpuromycin	MEturquoise	turquoise
	Quercetin 7-(6''-tiglylglucoside)	MEturquoise	turquoise
	Buprenorphine	MEturquoise	turquoise
	D-Glucuronic acid sodium salt monohydrate	MEturquoise	turquoise
	Conduritol A	MEturquoise	turquoise
	10beta,14beta-Dihydroxytaxa-4(20),11-dien-5alpha-yl acetate	MEturquoise	turquoise
	Carboxyspermidine	MEturquoise	turquoise
	cis-3-(Carboxy-ethyl)-3,5-cyclo-hexadiene-1,2-diol	MEturquoise	turquoise
	Delphinine	MEturquoise	turquoise
	Formononetin 7-O-glucoside-6''-O-malonate	MEturquoise	turquoise
	5,7-nonadienoic acid	MEturquoise	turquoise
	1-Phenylethyl formate	MEturquoise	turquoise
	Soyasapogenol E	MEturquoise	turquoise
	N-((R)-Pantothenoyl)-L-cysteine	MEturquoise	turquoise
	(2S,3R)-3-Hydroxybutane-1,2,3-tricarboxylate	MEturquoise	turquoise
	AI-2	MEturquoise	turquoise
	Kaempferol-3-O-(2''-O-尾-D-glucopyl)-尾-D-rutinoside	MEturquoise	turquoise
	3-Dehydroshikimate	MEturquoise	turquoise
	Neomangiferin	MEturquoise	turquoise
	4-Hydroxybenzoate	MEturquoise	turquoise
	CMP-pseudaminic acid	MEturquoise	turquoise
	PI(16:0/0:0)	MEturquoise	turquoise
	Astilbin	MEturquoise	turquoise
	clinopodic acid C	MEturquoise	turquoise
	Amoenin	MEturquoise	turquoise
	Alanyl-Glutamine	MEturquoise	turquoise
	Kaempferol-3-O-sophoroside-7-O-glucoside	MEturquoise	turquoise
	Blumeatin	MEturquoise	turquoise
	tripfordine A	MEturquoise	turquoise
	10-Hydroxycamtothecin	MEturquoise	turquoise
	Diferuloylputrescine	MEturquoise	turquoise
	Empenthrin	MEturquoise	turquoise
	Decanoic acid	MEturquoise	turquoise
	Nomilinic acid	MEturquoise	turquoise
	5-Hydroxyisourate	MEturquoise	turquoise
	D-Maltotetraose	MEturquoise	turquoise
	His Gln Glu Asp	MEturquoise	turquoise
	Uric acid	MEturquoise	turquoise
	Luteolin 3'-methyl ether 7-malonylglucoside	MEturquoise	turquoise
	2-Isopropylmaleate	MEturquoise	turquoise
	Eugenin	MEturquoise	turquoise
	6-Acetamido-2-oxohexanoate	MEturquoise	turquoise
	Lamivudine	MEturquoise	turquoise
	6'''-p-Hydroxybenzoylspinosin	MEturquoise	turquoise
	6-hydroxy-2-[2-(4-methoxyphenyl)ethyl]chromone	MEturquoise	turquoise
	Neoruscogenin	MEturquoise	turquoise
	Sphinganine	MEturquoise	turquoise
	N1,N5,N10-Tricaffeoyl spermidine	MEturquoise	turquoise
	2H-Indol-2-one, 1,3-dihydro-7-hydroxy-4-[2-(propylamino)ethyl]- glucuronide	MEturquoise	turquoise
	5(S),15(S)-DiHETE; 5,15-Dihydroxy-6,8,11,13-Eicosatetraenoic Acid	MEturquoise	turquoise
	Diosmetin-7-O-尾-D-glucopyranoside	MEturquoise	turquoise
	Simmondsin	MEturquoise	turquoise
	alpha,alpha'-Trehalose 6-phosphate	MEturquoise	turquoise
	5'-Butyrylphosphoinosine	MEturquoise	turquoise
	1-O-Cinnamoyl-尾-D-glucose	MEturquoise	turquoise
	Pelargonidin 3-O-glucoside	MEturquoise	turquoise
	5''-Phosphoribostamycin	MEturquoise	turquoise
	PGPC	MEturquoise	turquoise
	Harpagoside	MEturquoise	turquoise
	Stearidonic acid	MEturquoise	turquoise
	SULFAMERAZINE	MEturquoise	turquoise
	Schisandrone	MEturquoise	turquoise
	p-Coumaroylputrescine	MEturquoise	turquoise
	4-Hydroxy-2-methyl-3-oxo-4-[(2E,6E)-farnesyl]-3,4-dihydroquinoline 1-oxide	MEturquoise	turquoise
	D-Glucosamine 6-phosphate	MEturquoise	turquoise
	D-Glycerate	MEturquoise	turquoise
	Fluoxetine	MEturquoise	turquoise
	Kaempferol 3-sophorotrioside	MEturquoise	turquoise
	2,3-Dihydroxy-3-methylpentanoic acid	MEturquoise	turquoise
	Fortuneanoside K	MEturquoise	turquoise
	Peonidin 3-O-glucoside	MEturquoise	turquoise
	D-Glucono-1,5-lactone	MEturquoise	turquoise
	Uridine-5'-Diphosphate-D-Xylose	MEturquoise	turquoise
	Isoiridogermanal	MEturquoise	turquoise
	2-Hydroxy-1,4-benzoxazine-3(2H)-one glucoside (HBOA glucoside)	MEturquoise	turquoise
	1-(3,4-Dihydroxyphenyl)-1-decene-3,5-dione	MEturquoise	turquoise
	alpha-Amylcinnamyl formate	MEturquoise	turquoise
	Demethylalangiside	MEturquoise	turquoise
	Pratensein	MEturquoise	turquoise
	5-Carboxyvanillic acid	MEturquoise	turquoise
	Quercetin 3-methyl ether	MEturquoise	turquoise
	Serpentine	MEturquoise	turquoise
	Malvidin 3-(6''-p-coumarylglucoside)	MEturquoise	turquoise
	Olivil-4'-O-glucoside	MEturquoise	turquoise
	Specneuzhenide	MEturquoise	turquoise
	6-[5]-ladderane-1-hexanol	MEturquoise	turquoise
	Aristololactam I	MEturquoise	turquoise
	beta-Alanyl-CoA	MEturquoise	turquoise
	DL-Phenylalanine	MEturquoise	turquoise
	Oxypaeoniflorin	MEturquoise	turquoise
	2,3-Bis-O-(geranylgeranyl)-sn-glycero-1-phospho-L-serine	MEturquoise	turquoise
	Isoleucyl-Histidine	MEturquoise	turquoise
	Secoisolariciresinol diglucoside	MEturquoise	turquoise
	Digalacturonate	MEturquoise	turquoise
	未-Tocotrienol	MEturquoise	turquoise
	D-Glycerol 1-phosphate	MEturquoise	turquoise
	(E,E)-4,8,12-Trimethyltrideca-1,3,7,11-tetraene	MEturquoise	turquoise
	Fortuneanoside A	MEturquoise	turquoise
	2-Hydroxyphenylacetic acid	MEturquoise	turquoise
	Sarmentosin	MEturquoise	turquoise
	5-Chloro-2-hydroxy-p-benzoquinone	MEturquoise	turquoise
	Bruceantin	MEturquoise	turquoise
	Arenarioside	MEturquoise	turquoise
	N1-Hydroxy-roquefortine C	MEturquoise	turquoise
	cis-3-(3-Carboxyethenyl)-3,5-cyclohexadiene-1,2-diol	MEturquoise	turquoise
	Cefuroxime	MEturquoise	turquoise
	diethyltoluamide	MEturquoise	turquoise
	Nonanoic Acid	MEturquoise	turquoise
	Veratrosine	MEturquoise	turquoise
	Cistanoside F	MEturquoise	turquoise
	Phloretin	MEturquoise	turquoise
	Fumigaclavine B	MEturquoise	turquoise
	Chrysin-7-O-glucoside	MEturquoise	turquoise
	OA-6129 C	MEturquoise	turquoise
	Mupirocin	MEturquoise	turquoise
	Cyclo(Tyr-Leu)	MEturquoise	turquoise
	2''-O-acetylsaikosaponin A	MEturquoise	turquoise
	Emodin-3-O-Sulphate	MEturquoise	turquoise
	IMP	MEturquoise	turquoise
	Dethiobiotin	MEturquoise	turquoise
	(+)-Sophorol	MEturquoise	turquoise
	5-Ribosylparomamine	MEturquoise	turquoise
	Aloin A	MEturquoise	turquoise
	5,6,7,8-Tetrahydromethanopterin	MEturquoise	turquoise
	Inosine-5'-carboxylate	MEturquoise	turquoise
	Premithramycin A2'	MEturquoise	turquoise
	2',3'-Cyclic CMP	MEturquoise	turquoise
	Dubione B	MEturquoise	turquoise
	3-O-Mycarosylerythronolide B	MEturquoise	turquoise
	Cyanidin 3-O-rutinoside	MEturquoise	turquoise
	2'-Hydroxyfurano[2'',3'':4',3']chalcone	MEturquoise	turquoise
	Pseudolaric Acid C2	MEturquoise	turquoise
	Guanosine 5鈥?diphosphate (GDP)	MEturquoise	turquoise
	CDP-ethanolamine	MEturquoise	turquoise
	Glycyl-Tyrosine	MEturquoise	turquoise
	Rosarin	MEturquoise	turquoise
	(1R,5aS,6R)-4a-Hydroxy-1,4,4a,5,5a,6,9,10a-octahydrophenazine-1,6-dicarboxylate	MEturquoise	turquoise
	10-Formyltetrahydrofolate	MEturquoise	turquoise
	Naringin Dihydrochalcone	MEturquoise	turquoise
	(1'S)-Averantin	MEturquoise	turquoise
	4-Aminobutanoate	MEturquoise	turquoise
	Kedarcidin chromophore	MEturquoise	turquoise
	Cis-Coutaric acid	MEturquoise	turquoise
	12,13-DHOME	MEturquoise	turquoise
	2-Hydroxy-7-methoxy-1,4-benzoxazin-3(2H)-one (HMBOA)	MEturquoise	turquoise
	Dihydro-5-methyl-2(3H)-thiophenone	MEturquoise	turquoise
	2-Picolinic acid	MEturquoise	turquoise
	Flaviolin	MEturquoise	turquoise
	Quercetin-3-O-(6''-malonyl)glucoside	MEturquoise	turquoise
	9-Oxononanoic acid	MEturquoise	turquoise
	Oleandrin	MEturquoise	turquoise
	Petunidin 3-O-glucoside	MEturquoise	turquoise
	Ganoderic acid F	MEturquoise	turquoise
	His Thr	MEturquoise	turquoise
	1-(4-Hydroxyphenyl)-1-decene-3,5-dione	MEturquoise	turquoise
	Dephospho-CoA	MEturquoise	turquoise
	(E)-4,8-Dimethyl-1,3,7-nonatriene	MEturquoise	turquoise
	13-Octadecene-9,11-diynoic acid, (E)-; Exocarpic acid	MEturquoise	turquoise
	Demethylsuberosin	MEturquoise	turquoise
	Gingerglycolipid C	MEturquoise	turquoise
	12-Oxo-phytodienoic acid	MEturquoise	turquoise
	N6-Isopentenyladenosine	MEturquoise	turquoise
	Floxuridine	MEturquoise	turquoise
	9(S)-HpODE	MEturquoise	turquoise
	2,2'-Anhydrouridine	MEturquoise	turquoise
	O-Carbamoyl-deacetylcephalosporin C	MEturquoise	turquoise
	Pristimerin	MEturquoise	turquoise
	DG(18:1(9Z)/18:2(9Z,12Z)/0:0)[iso2]	MEturquoise	turquoise
	5-Hydroxy-7-methoxyflavone	MEturquoise	turquoise
	Honyumine	MEturquoise	turquoise
	PC(16:0/0:0)[U] / PC(16:0/0:0)[rac]	MEturquoise	turquoise
	Salidroside	MEturquoise	turquoise
	Propyl 4-hydroxybenzoate	MEturquoise	turquoise
	(R)-2,3-Dihydroxy-3-methylpentanoate	MEturquoise	turquoise
	(22R,23R)-22,23-Dihydroxycampesterol	MEturquoise	turquoise
	5-Methoxyindoleacetate	MEturquoise	turquoise
	(-)-Glyceollin I	MEturquoise	turquoise
	2-epi-5-epi-Valiolone	MEturquoise	turquoise
	Streptomycin 6-phosphate	MEturquoise	turquoise
	Sulfamoxole	MEturquoise	turquoise
	Bersaldegenin-3-acetate	MEturquoise	turquoise
	Isoobacunoic acid	MEturquoise	turquoise
	Cyanidin-3-(p-coumaroyl)-rutinoside-5-glucoside	MEturquoise	turquoise
	L-Ribulose	MEturquoise	turquoise
	O-(1->4)-alpha-L-Dihydrostreptosyl-streptidine 6-phosphate	MEturquoise	turquoise
	domesticoside	MEturquoise	turquoise
	Raffinose	MEturquoise	turquoise
	DL-Leucine	MEturquoise	turquoise
	DG(18:2(9Z,12Z)/18:2(9Z,12Z)/0:0)	MEturquoise	turquoise
	7,8-Dihydro-.alpha.-ionone	MEturquoise	turquoise
	8,11,14-Nonadecatriynoic acid	MEturquoise	turquoise
	Jionoside A1	MEturquoise	turquoise
	Ala Cys Ala His	MEturquoise	turquoise
	Rosmarinic acid methyl ester	MEturquoise	turquoise
	3-Dimethylallyl-4-hydroxybenzoate	MEturquoise	turquoise
	5,6,7,8,3',4'-Hexamethoxyflavone	MEturquoise	turquoise
	Bosentan	MEturquoise	turquoise
	Hexanoyl-CoA	MEturquoise	turquoise
	Terpendole C	MEturquoise	turquoise
	(R)-(Homo)2-citrate	MEturquoise	turquoise
	Gly Cys Cys Met	MEturquoise	turquoise
	尾-D-Glucopyranosiduronic acid, 2-(1H-indol-4-yloxy)-1-[[(1-methylethyl)amino]methyl]ethyl	MEturquoise	turquoise
	Arachidonate	MEturquoise	turquoise
	Denudatone	MEturquoise	turquoise
	p-Coumaroyl-CoA	MEturquoise	turquoise
	Bilobetin	MEturquoise	turquoise
	5'-S-Methyl-5'-thioinosine	MEturquoise	turquoise
	Kaempferol-3-O-robinoside-7-O-rhamnoside (Robinin)	MEturquoise	turquoise
	N-(5'-Phospho-D-1'-ribulosylformimino)-5-amino-1-(5''-phospho-D-ribosyl)-4-imidazolecarboxamide	MEturquoise	turquoise
	Coenzyme F420-1	MEturquoise	turquoise
	Cryptomeridiol	MEturquoise	turquoise
	Oleoside 11-methyl ester	MEturquoise	turquoise
	Sibiricose A6	MEturquoise	turquoise
	ETHYL-p-COUMARATE	MEturquoise	turquoise
	DG(18:3(9Z,12Z,15Z)/18:2(9Z,12Z)/0:0)	MEturquoise	turquoise
	Daphylloside	MEturquoise	turquoise
	Deacetoxycephalosporin C	MEturquoise	turquoise
	Sulfapyridine	MEturquoise	turquoise
	1-Monopalmitin	MEturquoise	turquoise
	Formononetin-7-O-glucoside (Ononin)	MEturquoise	turquoise
	8-Demethyltetracenomycin C	MEturquoise	turquoise
	Picrotoxinin	MEturquoise	turquoise
	Estradiol Benzoate	MEturquoise	turquoise
	Met Arg Arg His	MEturquoise	turquoise
	UDP-2-acetamido-2,6-dideoxy-beta-L-talose	MEturquoise	turquoise
	Sequoiaflavone	MEturquoise	turquoise
	Mannopine	MEturquoise	turquoise
	Isofraxidin-7-O-glucoside	MEturquoise	turquoise
	Methionyl-Tyrosine	MEturquoise	turquoise
	Macrocin	MEturquoise	turquoise
	Cyanidin 3-O-(6-O-p-coumaroyl)glucoside	MEturquoise	turquoise
	Methyl L-pyroglutamate	MEturquoise	turquoise
	Benzene	MEturquoise	turquoise
	8-Methoxykynurenate	MEturquoise	turquoise
	Pro-Asn	MEturquoise	turquoise
	Nopaline	MEturquoise	turquoise
	Herierin IV	MEturquoise	turquoise
	Benzhydrol	MEturquoise	turquoise
	2,5-dimethyl-7-hydroxy-chromone	MEturquoise	turquoise
	Pluviatolide	MEturquoise	turquoise
	4-Hydroxy-3-methoxycinnamic acid	MEturquoise	turquoise
	Secoisolariciresinol-9'-O-glucoside	MEturquoise	turquoise
	3-Hydroxy-4-hydroxymethyl-2-methylpyridine-5-carboxylate	MEturquoise	turquoise
	Kadcoccinic acid A	MEturquoise	turquoise
	Acarbose 7IV-phosphate	MEturquoise	turquoise
	Rhamnocitrin 3-glucoside	MEturquoise	turquoise
	Dihydrocoriandrin	MEturquoise	turquoise
	2,6-Dimethoxy-1-acetonylquinol	MEturquoise	turquoise
	Phenazine-1-carboxylate	MEturquoise	turquoise
	Gardenoside	MEturquoise	turquoise
	2,5-Diamino-6-(5-phospho-D-ribosylamino)pyrimidin-4(3H)-one	MEturquoise	turquoise
	Cys Asp Met Met	MEturquoise	turquoise
	7-Methyladenine	MEturquoise	turquoise
	Valyl-Lysine	MEturquoise	turquoise
	Asp Ile Asp Asp	MEturquoise	turquoise
	5-Hydroxy-1-tetralone	MEturquoise	turquoise
	Fustin	MEturquoise	turquoise
	Topaquinone	MEturquoise	turquoise
	Hispidulin-7-O-Glucoside	MEturquoise	turquoise
	UDPMurNAc(oyl-L-Ala-D-gamma-Glu-L-Lys-D-Ala-D-Ala)	MEturquoise	turquoise
	N,N'-Dimethylarginine;SDMA	MEturquoise	turquoise
	Cyclopentanethiol	MEturquoise	turquoise
	Berbamunine	MEturquoise	turquoise
	Naringenin 7-O-beta-D-glucoside	MEturquoise	turquoise
	Biotinyl-CoA	MEturquoise	turquoise
	Limonene aldehyde	MEturquoise	turquoise
	Phellamurin	MEturquoise	turquoise
	L-Norleucine	MEturquoise	turquoise
	Neoeriocitrin	MEturquoise	turquoise
	5-O-Caffeoylshikimic acid	MEturquoise	turquoise
	p-Isopropylphenol	MEturquoise	turquoise
	2-Methylguanosine	MEturquoise	turquoise
	12-Hydroxydihydrochelirubine	MEturquoise	turquoise
	Z-6-Hydroxy-7-methoxydihydroligustilide	MEturquoise	turquoise
	Pelargonidin	MEturquoise	turquoise
	3,4-dihydroxy phenylethanol	MEturquoise	turquoise
	Lariciresinol	MEturquoise	turquoise
	Violacein	MEturquoise	turquoise
	Auraptenol	MEturquoise	turquoise
	N-Methyltryptamine	MEturquoise	turquoise
	3'-Demethylstaurosporine	MEturquoise	turquoise
	Hederacolchiside A1	MEturquoise	turquoise
	Pongamoside A	MEturquoise	turquoise
	Isocytisoside 6''-O-beta-D-apiofuranoside	MEturquoise	turquoise
	Epicatechin 5-O-beta-D-glucopyranoside-3-benzoate	MEturquoise	turquoise
	Sanggenon C	MEturquoise	turquoise
	Arabidiol	MEturquoise	turquoise
	4-Allylcatechol	MEturquoise	turquoise
	Gypenoside XLIX	MEturquoise	turquoise
	Pelargonidin 3-O-beta-D-glucoside 5-O-(6-coumaroyl-beta-D-glucoside)	MEturquoise	turquoise
	Kaempferol-3-O-glucorhamnoside	MEturquoise	turquoise
	5-Hydroxyectoine	MEturquoise	turquoise
	Isovalerylshikonin	MEturquoise	turquoise
	Dopamine quinone	MEturquoise	turquoise
	(9Z,12Z,15Z,18Z,21Z)-Tetracosapentaenoyl-CoA	MEturquoise	turquoise
	Cyclic adenosine diphosphate ribose	MEturquoise	turquoise
	Deacetylcolchicine	MEturquoise	turquoise
	PSOROMIC ACID	MEturquoise	turquoise
	9,10-12,13-Diepoxyoctadecanoate	MEturquoise	turquoise
	Pedunculoside	MEturquoise	turquoise
	Skatole	MEturquoise	turquoise
	N-Demethylansamitocin P-3	MEturquoise	turquoise
	Plantagoside	MEturquoise	turquoise
	Malvidin	MEturquoise	turquoise
	Sinapyl alcohol	MEturquoise	turquoise
	(+)-Myrtenyl formate	MEturquoise	turquoise
	(4R,7R)-4-Isopropenyl-7-methyl-2-oxo-oxepanone	MEturquoise	turquoise
	2-Hydroxyeupatolide	MEturquoise	turquoise
	LysoPC 20:3	MEturquoise	turquoise
	cyclo-Dopa 5-O-glucoside	MEturquoise	turquoise
	Curcolone	MEturquoise	turquoise
	(R)-mevalonic acid 5-Phosphate	MEturquoise	turquoise
	Methymycin	MEturquoise	turquoise
	Sinapoylputrescine	MEturquoise	turquoise
	Geniposide	MEturquoise	turquoise
	2-Amino-2-deoxyisochorismate	MEturquoise	turquoise
	Narbomycin	MEturquoise	turquoise
	N-Acetylpuromycin	MEturquoise	turquoise
	Ampelopsisionoside	MEturquoise	turquoise
	Wilfornine A	MEturquoise	turquoise
	Boehmenan	MEturquoise	turquoise
	Saikosaponin H	MEturquoise	turquoise
	4鈥?O-Glucosylvitexin	MEturquoise	turquoise
	Linoleate	MEturquoise	turquoise
	Picroside I	MEturquoise	turquoise
	Gomphrenin I (betanidin 6-O-尾-glucoside)	MEturquoise	turquoise
	3,3',5-Trihydroxy-4',7-dimethoxyflavanone	MEturquoise	turquoise
	L-Arginine	MEturquoise	turquoise
	5-Amino-4-imidazole carboxylate	MEturquoise	turquoise
	2-Hydroxy-4-Pentenylglucosinolate	MEturquoise	turquoise
	Elloramycin A	MEturquoise	turquoise
	27-O-Demethyl-25-O-desacetylrifamycin SV	MEturquoise	turquoise
	Valerenic acid	MEturquoise	turquoise
	cis-N-p-Coumaroyltyramine	MEturquoise	turquoise
	trans-S-(1-Propenyl)-L-cysteine	MEturquoise	turquoise
	6,10-Dimethyl-5(E),9-undecadien-2-one	MEturquoise	turquoise
	5-Methyluridine	MEturquoise	turquoise
	8-Methylthiooctyl glucosinolate	MEturquoise	turquoise
	8-Methyl-6-nonenoic acid	MEturquoise	turquoise
	2,2,7,7-Tetramethyl-1,6-dioxaspiro[4.4]nona-3,8-diene	MEturquoise	turquoise
	Citrusin B	MEturquoise	turquoise
	(Indol-3-yl)acetamide	MEturquoise	turquoise
	1,2-Cyclohexanedione	MEturquoise	turquoise
	3-Hydroxykynurenamine	MEturquoise	turquoise
	9,10-Epoxyoctadecanoic Acid	MEturquoise	turquoise
	Hibiscetin 3,8,4'-trimethyl ether	MEturquoise	turquoise
	(3R)-6-Hydroxy-3-isopropenyl-heptanoate	MEturquoise	turquoise
	Amlodipine	MEturquoise	turquoise
	Pneumocandin B0	MEturquoise	turquoise
	(2R,3R)-3-Methylglutamyl-5-semialdehyde-N6-lysine	MEturquoise	turquoise
	Rutaretin	MEturquoise	turquoise
	Metanephrine	MEturquoise	turquoise
	4'-DEMETHYLEPIPODOPHYLLOTOXIN	MEturquoise	turquoise
	Furaneol 4-(6-malonylglucoside)	MEturquoise	turquoise
	Periplocymarin	MEturquoise	turquoise
	Broussonin B	MEturquoise	turquoise
	N-Demethyl-desepoxymaytansinol	MEturquoise	turquoise
	Ergosta-5,7,22,24(28)-tetraen-3beta-ol	MEturquoise	turquoise
	Chikusetsusaponin IVa	MEturquoise	turquoise
	Periciazine	MEturquoise	turquoise
	Aquayamycin	MEturquoise	turquoise
	Ubiquinone-6	MEturquoise	turquoise
	Proscillaridin A	MEturquoise	turquoise
	6-Hydroxymelatonin	MEturquoise	turquoise
	Kadcoccilactone A	MEturquoise	turquoise
	L-gamma-Glutamyl-(3R)-L-beta-ethynylserine	MEturquoise	turquoise
	Thymidine	MEturquoise	turquoise
	3,6-Anhydrogalactose	MEturquoise	turquoise
	Byzantionoside A	MEturquoise	turquoise
	OPC6-CoA	MEturquoise	turquoise
	Limonene-1,2-diol	MEturquoise	turquoise
	Chenodeoxycholoyl-CoA	MEturquoise	turquoise
	Farnesyl acetone	MEturquoise	turquoise
	Secologanin	MEturquoise	turquoise
	Ectocarpen	MEturquoise	turquoise
	(-)-Catechin 3-O-gallate	MEturquoise	turquoise
	Levofloxacin	MEturquoise	turquoise
	Indole-3-acetic acid sodium salt	MEturquoise	turquoise
	Xylobiose	MEturquoise	turquoise
	Ternatin C5	MEturquoise	turquoise
	20-HETE	MEturquoise	turquoise
	2-(2-Phenylethyl)chromone	MEturquoise	turquoise
	Isolariciresinol-9'-O-rhamnoside (Aviculin)	MEturquoise	turquoise
	pseudobaptigenin	MEturquoise	turquoise
	4-[5]-ladderane-butanoic acid	MEturquoise	turquoise
	Methylimidazoleacetic acid	MEturquoise	turquoise
	Gibberellin A8	MEturquoise	turquoise
	Asn Pro Pro Lys	MEturquoise	turquoise
	Kadcotrione C	MEturquoise	turquoise
	Tylactone	MEturquoise	turquoise
	5,2'-O-dimethyluridine	MEturquoise	turquoise
	Plaunol E	MEturquoise	turquoise
	alpha-Mangostin	MEturquoise	turquoise
	Tricin-7-O-neohesperidoside	MEturquoise	turquoise
	Pregnanediol	MEturquoise	turquoise
	Sesamoside	MEturquoise	turquoise
	Glutarate	MEturquoise	turquoise
	PA(18:1/0:0)	MEturquoise	turquoise
	Medioresinol-4,4'-di-O-glucoside	MEturquoise	turquoise
	Terpendole G	MEturquoise	turquoise
	S-Adenosylmethioninamine	MEturquoise	turquoise
	Hydroxydihydrobovolide	MEturquoise	turquoise
	Tryptophol	MEturquoise	turquoise
	GMP	MEturquoise	turquoise
	Luteolin 7-O-[beta-D-glucuronosyl-(1->2)-beta-D-glucuronide]-4'-O-beta-D-glucuronide	MEturquoise	turquoise
	12-HEPE; 12-Hydroxy-5,8,10,14,17-eicosapentaenoic acid	MEturquoise	turquoise
	linarionoside A	MEturquoise	turquoise
	Limonin	MEturquoise	turquoise
	5'-Oxoaverantin	MEturquoise	turquoise
	Indolylmethyl-desulfoglucosinolate	MEturquoise	turquoise
	N-Cis-Feruloyltyramine	MEturquoise	turquoise
	Glabrone	MEturquoise	turquoise
	Epigallocatechin 3-O-(4-hydroxybenzoate)	MEturquoise	turquoise
	PDK4-IN-1 (hydrochloride)	MEturquoise	turquoise
	Naringenin-7-O-Rutinoside(Narirutin)	MEturquoise	turquoise
	Deacetylcephalosporin C	MEturquoise	turquoise
	(2S,3S)-2,3-Dihydro-2,3-dihydroxybenzoate	MEturquoise	turquoise
	Guanidinoproclavaminic acid	MEturquoise	turquoise
	Kadcoccilactone R	MEturquoise	turquoise
	Quinaldic acid	MEturquoise	turquoise
	13(1)-Hydroxy-magnesium-protoporphyrin IX 13-monomethyl ester	MEturquoise	turquoise
	Monopalmitin	MEturquoise	turquoise
	Isoleucyl-Glutamine	MEturquoise	turquoise
	Rifamycin S	MEturquoise	turquoise
	Citric acid	MEturquoise	turquoise
	7,8-Didemethyl-8-hydroxy-5-deazariboflavin	MEturquoise	turquoise
	Erythronolide B	MEturquoise	turquoise
	MG(18:1(9Z)/0:0/0:0)[rac]	MEturquoise	turquoise
	5-Methylcytidine	MEturquoise	turquoise
	1,3,6-Trihydroxy-2-methylanthraquinone 3-O-(6'-O-acetyl)-alpha-L-rhamnosyl-(1-_2)-Beta-D-glucoside	MEturquoise	turquoise
	3,6-Dioxo-16-hydroxylanosta-7,24-diene-21-oic acid 纬-lactone (Sendanolactone)	MEturquoise	turquoise
	Butirosin A	MEturquoise	turquoise
	2-Deoxy-D-ribose 5-phosphate	MEturquoise	turquoise
	Xanthine	MEturquoise	turquoise
	Luteolin	MEturquoise	turquoise
	5-Oxoavermectin ''1b'' aglycone	MEturquoise	turquoise
	Caproic acid	MEturquoise	turquoise
	9-Demethylmunduserone	MEturquoise	turquoise
	(E)-6-O-(p-coumaroyl)scandoside methyl ester	MEturquoise	turquoise
	Vibriobactin	MEturquoise	turquoise
	Coelovirin A	MEturquoise	turquoise
	2,4,5-Trimethoxybenzoic acid	MEturquoise	turquoise
	Norajmaline	MEturquoise	turquoise
	N-p-Coumaroyl-N'-feruloylputrescine	MEturquoise	turquoise
	Glu His Ser Ile	MEturquoise	turquoise
	Gymnoside I	MEturquoise	turquoise
	Chrysoeriol 4',7-diglucuronide	MEturquoise	turquoise
	delta-Tocopherol	MEturquoise	turquoise
	LysoPC 200	MEturquoise	turquoise
	Schisandrol B	MEturquoise	turquoise
	2-(1-Aziridinyl)ethanol	MEturquoise	turquoise
	Carminomycin	MEturquoise	turquoise
	5-methoxyuridine	MEturquoise	turquoise
	Amarogentin	MEturquoise	turquoise
	1'-Hydroxychavicol acetate	MEturquoise	turquoise
	Indolepyruvate	MEturquoise	turquoise
	(3S,6R)-6-Isopropenyl-3-methyl-2-oxo-oxepanone	MEturquoise	turquoise
	UDP-2-acetamido-4-dehydro-2,6-dideoxyglucose	MEturquoise	turquoise
	UDP-N-acetylmuramoyl-L-alanyl-D-glutamate	MEturquoise	turquoise
	6-Oxocyclohex-1-ene-1-carbonyl-CoA	MEturquoise	turquoise
	Canthin-6-one	MEturquoise	turquoise
	2-Hydroxy-5-carboxymethylmuconate semialdehyde	MEturquoise	turquoise
	4-(3,4,5-Trihydroxybenzoxy)benzoic acid	MEturquoise	turquoise
	Nicotinyl	MEturquoise	turquoise
	Hepoxilin B3	MEturquoise	turquoise
	Cyanidin 3-O-(6-O-p-coumaroyl)glucoside-5-O-glucoside	MEturquoise	turquoise
	2'-acetylacteoside	MEturquoise	turquoise
	Phenylacetylglutamine	MEturquoise	turquoise
	trans-2-Enoyl-OPC6-CoA	MEturquoise	turquoise
	Hydrocortisone succinate	MEturquoise	turquoise
	Centellasaponin B	MEturquoise	turquoise
	4'''-Demalonylsalvianin	MEturquoise	turquoise
	beta-Sitosterol	MEturquoise	turquoise
	massonianoside A	MEturquoise	turquoise
	16,16-dimethyl-PGA1	MEturquoise	turquoise
	Guanosine	MEturquoise	turquoise
	PA(22:4(7Z,10Z,13Z,16Z)/15:0)	MEturquoise	turquoise
	SC-1	MEturquoise	turquoise
	(13Z,16Z,19Z,22Z,25Z)-Octacosapentaenoyl-CoA	MEturquoise	turquoise
	4-hydroxystyrene	MEturquoise	turquoise
	17-O-Acetylnorajmaline	MEturquoise	turquoise
	Cyanidin 3-O-rutinoside 5-O-beta-D-glucoside	MEturquoise	turquoise
	UDP-L-rhamnose	MEturquoise	turquoise
	Pinobanksin	MEturquoise	turquoise
	Uridine 5'-diphosphate	MEturquoise	turquoise
	Ehretioside B	MEturquoise	turquoise
	Solasodine	MEturquoise	turquoise
	Phe Phe Met Arg	MEturquoise	turquoise
	Neoandrographolide	MEturquoise	turquoise
	4-(beta-D-Glucopyranosyl)-7-methoxy-1,3,6-trihydroxy-9H-xanthene-9-one	MEturquoise	turquoise
	Loganate	MEturquoise	turquoise
	(+)-Bornyl diphosphate	MEturquoise	turquoise
	Isoguanine	MEturquoise	turquoise
	Bis(beta-D-glucosyl) crocetin	MEturquoise	turquoise
	Glyceollin III	MEturquoise	turquoise
	L-Cystathionine	MEturquoise	turquoise
	KOdiA-PC	MEturquoise	turquoise
	13-Deoxycarminomycin	MEturquoise	turquoise
	2-Oxo-8-methylthiooctanoic acid	MEturquoise	turquoise
	3-(O-Geranylgeranyl)-sn-glycerol 1-phosphate	MEturquoise	turquoise
	(+)-7-Isojasmonic acid CoA	MEturquoise	turquoise
	Prostaglandin A2	MEturquoise	turquoise
	N6-Isopentenyladenine	MEturquoise	turquoise
	CPA(18:0/0:0)	MEturquoise	turquoise
	Benzoylalbiflorin	MEturquoise	turquoise
	6-C-MethylKaempferol-3-glucoside	MEturquoise	turquoise
	O-Isopentenylhalfordinol	MEturquoise	turquoise
	Versicolorone	MEturquoise	turquoise
	5a,11a-Dehydrooxytetracycline	MEturquoise	turquoise
	Cys Asp Met Phe	MEturquoise	turquoise
	S-Adenosylhomocysteine	MEturquoise	turquoise
	L-Threonine	MEturquoise	turquoise
	Methyl salicylate-2-O-glucoside	MEturquoise	turquoise
	4-Hydroxy-9-fluorenone	MEturquoise	turquoise
	Trioxilin A3	MEturquoise	turquoise
	Delphinidin 3-O-glucoside	MEturquoise	turquoise
	5-Methylcytosine	MEturquoise	turquoise
	Proclavaminic acid	MEturquoise	turquoise
	Azukisaponin IV	MEturquoise	turquoise
	S-(4-Methylthiobutylthiohydroximoyl)-L-cysteine	MEturquoise	turquoise
	Pentalenate	MEturquoise	turquoise
	dTDP	MEturquoise	turquoise
	10-Deacetylbaccatin III	MEturquoise	turquoise
	Luteolin 7-O-[beta-D-glucuronosyl-(1->2)-beta-D-glucuronide]	MEturquoise	turquoise
	Cortisol	MEturquoise	turquoise
	Cannabisin D	MEturquoise	turquoise
	beta-Cryptoxanthin	MEturquoise	turquoise
	4-Imidazolone-5-propanoate	MEturquoise	turquoise
	(卤)-Mevalonic acid 5-phosphate	MEturquoise	turquoise
	Xanthochymuside	MEturquoise	turquoise
	4alpha-Carboxy-5alpha-cholesta-8,24-dien-3beta-ol	MEturquoise	turquoise
	4-Methyldaphnetin	MEturquoise	turquoise
	Oxalureate	MEturquoise	turquoise
	Glycyroside	MEturquoise	turquoise
	Daphnoretin	MEturquoise	turquoise
	Glutathionylspermidine	MEturquoise	turquoise
	Secologanoside	MEturquoise	turquoise
	4-Methoxybenzaldehyde	MEturquoise	turquoise
	Novobiocic acid	MEturquoise	turquoise
	Cytarabine	MEturquoise	turquoise
	Pseudaminic acid	MEturquoise	turquoise
	glyceraldehyde-3-phosphate	MEturquoise	turquoise
	Serinyl-Arginine	MEturquoise	turquoise
	(R)-(Indol-3-yl)lactate	MEturquoise	turquoise
	trans,trans-hepta-2,4,6-trienoic acid	MEturquoise	turquoise
	Epitheaflavic acid-3-O-Gallate	MEturquoise	turquoise
	1,4,9-Cadinatriene	MEturquoise	turquoise
	5-(2'-Formylethyl)-4,6-dihydroxypicolinate	MEturquoise	turquoise
	Sesaminol 2-O-Beta-D-Glucoside	MEturquoise	turquoise
	Phenyl-beta-D-glucopyranoside	MEturquoise	turquoise
	Carvacrol	MEturquoise	turquoise
	21672514	MEturquoise	turquoise
	Otophylloside B	MEturquoise	turquoise
	Lappaol C	MEturquoise	turquoise
	dTDP-2,6-dideoxy-D-kanosamine	MEturquoise	turquoise
	20-hydroxy-PGF2a	MEturquoise	turquoise
	Lithospermoside	MEturquoise	turquoise
	Isotabtoxin	MEturquoise	turquoise
	(9Z,12Z,15Z,18Z)-Tetracosatetraenoyl-CoA	MEturquoise	turquoise
	Aflatoxin G1	MEturquoise	turquoise
	1-(2-Aminophenyl)decane-1,3-dione	MEturquoise	turquoise
	1-Palmitoyl-2-oleoyl-sn-glycero-3-phosphoethanolamine	MEturquoise	turquoise
	Glucolesquerellin	MEturquoise	turquoise
	(-)-Vestitol	MEturquoise	turquoise
	6-Methoxykaempferol-3-O-glucoside	MEturquoise	turquoise
	Candicine	MEturquoise	turquoise
	7-Oxoheptanoic acid	MEturquoise	turquoise
	Orcinol glucoside	MEturquoise	turquoise
	3-(3,4-Dihydroxyphenyl)-2-methoxypropionic acid	MEturquoise	turquoise
	Octanoyl-CoA	MEturquoise	turquoise
	gamma-Tocopherol	MEturquoise	turquoise
	2,3,5,4'-Tetrahydroxystilbene-2-O-glucoside	MEturquoise	turquoise
	Mulberrofuran G	MEturquoise	turquoise
	Ribosyladenosine	MEturquoise	turquoise
	Ansamitocin P-3	MEturquoise	turquoise
	Angoroside C	MEturquoise	turquoise
	4-Hydroxy-2,2'-bipyrrole-5-carbaldehyde	MEturquoise	turquoise
	8-Demethyl-8-(2,3,4-tri-O-methyl-alpha-L-rhamnosyl)tetracenomycin C	MEturquoise	turquoise
	2'-N-Acetylparomamine	MEturquoise	turquoise
	Precorrin 6Y	MEturquoise	turquoise
	LysoPC 160	MEturquoise	turquoise
	Rhapontin	MEturquoise	turquoise
	Triciribine	MEturquoise	turquoise
	2-O-Salicyl-6-O-Galloyl-D-Glucose	MEturquoise	turquoise
	2-Oxoindole-3-acetate	MEturquoise	turquoise
	1-O-Caffeoyl-3-O-p-coumaroylglycerol	MEturquoise	turquoise
	Demethyllactenocin	MEturquoise	turquoise
	Clove chromone	MEturquoise	turquoise
	Urdamycinone F	MEturquoise	turquoise
	2-Phenylethanol	MEturquoise	turquoise
	Cimifugin	MEturquoise	turquoise
	Novclobiocin 105	MEturquoise	turquoise
	His Ser Val Glu	MEturquoise	turquoise
	Naringenin-7-O-Glucoside	MEturquoise	turquoise
	Xylostasin	MEturquoise	turquoise
	(R)-4'-Phosphopantothenoyl-L-cysteine	MEturquoise	turquoise
	Garbogiol	MEturquoise	turquoise
	Octanoic acid	MEturquoise	turquoise
	Lys-Phe	MEturquoise	turquoise
	LPA(18:2(9Z,12Z)/0:0)	MEturquoise	turquoise
	3-Isopropyl-3-butenoic acid	MEturquoise	turquoise
	12-Hydroxymyricanone	MEturquoise	turquoise
	2'''-N-Acetyl-6'''-deamino-6'''-hydroxyneomycin C	MEturquoise	turquoise
	UDP-N-acetyl-3-(1-carboxyvinyl)-D-glucosamine	MEturquoise	turquoise
	Isovitexin	MEturquoise	turquoise
	Acetylsaikosaponin A	MEturquoise	turquoise
	dTDP-4-amino-4,6-dideoxy-5-C-methyl-D-allose	MEturquoise	turquoise
	Scopolin	MEturquoise	turquoise
	Menisdaurin	MEturquoise	turquoise
	M 344	MEturquoise	turquoise
	Cyclic dehypoxanthine futalosine	MEturquoise	turquoise
	Citrinin	MEturquoise	turquoise
	Swertiamarin	MEturquoise	turquoise
	20-COOH-Leukotriene B4	MEturquoise	turquoise
	L-Rhamnose	MEturquoise	turquoise
	Trimethylvinylammonium(1+)	MEturquoise	turquoise
	Pikromycin	MEturquoise	turquoise
	LysoPE 16:1(2n isomer)	MEturquoise	turquoise
	Neamine	MEturquoise	turquoise
	4-Aminoindole	MEturquoise	turquoise
	Pentahydroxyflavanone	MEturquoise	turquoise
	Discadenine	MEturquoise	turquoise
	5-Acetamidopentanoate	MEturquoise	turquoise
	Landomycin E	MEturquoise	turquoise
	Cyanidin 3-(6''-malonyllaminaribioside)	MEturquoise	turquoise
	Indoleacetaldehyde	MEturquoise	turquoise
	Scutamoenin	MEturquoise	turquoise
	Diosmetin-7-O-glucuronide	MEturquoise	turquoise
	N-Acetylneuraminate 9-phosphate	MEturquoise	turquoise
	Narcotoline	MEturquoise	turquoise
	(卤)12(13)-EpOME	MEturquoise	turquoise
	(+)-Syringaresinol	MEturquoise	turquoise
	5-Ethyl-3-methyl-2E,4E,6E-nonatriene	MEturquoise	turquoise
	PA(16:0/0:0)[cyclic]	MEturquoise	turquoise
	Hydantoin-5-propionate	MEturquoise	turquoise
	Adipyl-CoA	MEturquoise	turquoise
	3,4-Diethylthiophene	MEturquoise	turquoise
	Formylmethanofuran	MEturquoise	turquoise
	Phytyl diphosphate	MEturquoise	turquoise
	Atrolactic acid	MEturquoise	turquoise
	Pinoresinol-4,4'-O-di-O-glucoside	MEturquoise	turquoise
	Irigenin	MEturquoise	turquoise
	S-Formylglutathione	MEturquoise	turquoise
	(11Z,14Z,17Z,20Z)-Hexacosatetraenoyl-CoA	MEturquoise	turquoise
	2-(3'-Methylthio)propylmalic acid	MEturquoise	turquoise
	D-Urobilin	MEturquoise	turquoise
	Leucyl-Methionine	MEturquoise	turquoise
	Gentisate aldehyde	MEturquoise	turquoise
	Pinoresinol-4-O-glucoside	MEturquoise	turquoise
	Calystegine B2	MEturquoise	turquoise
	Indoleacrylic acid	MEturquoise	turquoise
	cis-3-(6-Hydroxy-7-methoxy-5-benzofuranyl)acrylic acid glucuronide	MEturquoise	turquoise
	Lonicerin	MEturquoise	turquoise
	Cistanoside A	MEturquoise	turquoise
	Luteolin 7-O-glucuronide	MEturquoise	turquoise
	Iminoglycine	MEturquoise	turquoise
	Phosphoribosyl-AMP	MEturquoise	turquoise
	ent-7alpha-Hydroxykaur-16-en-19-oic acid	MEturquoise	turquoise
	Paclitaxel	MEturquoise	turquoise
	Penconazole	MEturquoise	turquoise
	Polygonolide	MEturquoise	turquoise
	Scuteamoenoside	MEturquoise	turquoise
	Gallic acid	MEturquoise	turquoise
	13Z,17-Octadecadiene-9,11-diynoic acid	MEturquoise	turquoise
	Acarbose	MEturquoise	turquoise
	Streptidine 6-phosphate	MEturquoise	turquoise
	Licoagroside B	MEturquoise	turquoise
	Pirarubicin (Hydrochloride)	MEturquoise	turquoise
	Leucocyanidin	MEturquoise	turquoise
	Neurosporaxanthin	MEturquoise	turquoise
	Gardenin C	MEturquoise	turquoise
	Kaempferol-3-O-sophorotrioside	MEturquoise	turquoise
	8-Methylthiooctanaldoxime	MEturquoise	turquoise
	4,5-Dicaffeoylquinic acid	MEturquoise	turquoise
	N1,N10-Bis(p-coumaroyl)spermidine	MEturquoise	turquoise
	Hesperetin-7-O-rutinoside (Hesperidin)	MEturquoise	turquoise
	Robinetinidol 3-O-gallate	MEturquoise	turquoise
	2E,4Z-Heptadien-1-ol	MEturquoise	turquoise
	ADP	MEturquoise	turquoise
	Jadomycin A	MEturquoise	turquoise
	Actinidine	MEturquoise	turquoise
	Aflatoxin B1	MEturquoise	turquoise
	2-Hydroxy-6-oxo-6-phenylhexa-2,4-dienoate	MEturquoise	turquoise
	Deoxyguanosine	MEturquoise	turquoise
	3-Ketosucrose	MEturquoise	turquoise
	PG(O-16:0/13:0)	MEturquoise	turquoise
	2,5-Dihydroxybenzaldehyde	MEturquoise	turquoise
	Hydroquinine	MEturquoise	turquoise
	5,10-Methylenetetrahydromethanopterin	MEturquoise	turquoise
	Kushenol A	MEturquoise	turquoise
	Molybdopterin	MEturquoise	turquoise
	FISETINIDOL	MEturquoise	turquoise
	Tetrangulol	MEturquoise	turquoise
	3,4-Dehydro-DL-proline	MEturquoise	turquoise
	TyrMe-TyrMe-OH	MEturquoise	turquoise
	Wogonin-7-O-Glucuronide (Wogonoside)	MEturquoise	turquoise
	Triethyl citrate	MEturquoise	turquoise
	2-HYDROXYXANTHONE	MEturquoise	turquoise
	2-Succinyl-5-enolpyruvyl-6-hydroxy-3-cyclohexene-1-carboxylate	MEturquoise	turquoise
	3-Hexaprenyl-4-hydroxybenzoate	MEturquoise	turquoise
	Ile-His	MEturquoise	turquoise
	Isorhamnetin-3-O-rutinoside-4'-O-glucoside	MEturquoise	turquoise
	2-Hydroxy-7-methoxy-5-methyl-1-naphthoate	MEturquoise	turquoise
	Kanamycin D	MEturquoise	turquoise
	Linoleic acid	MEturquoise	turquoise
	dTDP-4-dimethylamino-4,6-dideoxy-5-C-methyl-D-allose	MEturquoise	turquoise
	dTDP-D-forosamine	MEturquoise	turquoise
	3b-Hydroxy-5-cholenoic acid	MEturquoise	turquoise
	Apiopaeonoside	MEturquoise	turquoise
	8,8'-Methylenebiscatechin	MEturquoise	turquoise
	Allyl hexanoate	MEturquoise	turquoise
	1-Hydroxyoctadecane	MEturquoise	turquoise
	Buprenorphine 3-O-glucuronide	MEturquoise	turquoise
	Polygalacic acid	MEturquoise	turquoise
	Phe Asn Gln Gly	MEturquoise	turquoise
	2',5'-Dihydroxy-4,3',4',6'-tetramethoxychalcone	MEturquoise	turquoise
	Peonidin-3-O-rutinoside	MEturquoise	turquoise
	Aspartyl-Tyrosine	MEturquoise	turquoise
	Actinorhodin	MEturquoise	turquoise
	Pinocembrin-7-O-neohesperidoside	MEturquoise	turquoise
	N-Alpha-Acetyl-L-Asparagine	MEturquoise	turquoise
	4-Coumaroylcholine	MEturquoise	turquoise
	2'-O-methylcytidine	MEturquoise	turquoise
	Prolyl-Asparagine	MEturquoise	turquoise
	Exemestane	MEturquoise	turquoise
	Dehydrotumulosic acid	MEturquoise	turquoise
	Phaseoloidin	MEturquoise	turquoise
	4-Cholesten-7alpha,12alpha-diol-3-one	MEturquoise	turquoise
	DG(18:4(6Z,9Z,12Z,15Z)/20:1(11Z)/0:0)	MEturquoise	turquoise
	Grevilloside Q	MEturquoise	turquoise
	Kankanoside A	MEturquoise	turquoise
	Glaucine	MEturquoise	turquoise
	Glutamyl-Serine	MEturquoise	turquoise
	Hexyl Glucosinolate	MEturquoise	turquoise
	15(R),19(R)-hydroxy PGF2伪	MEturquoise	turquoise
	Schirubrisin B	MEturquoise	turquoise
	3-Hexenol	MEturquoise	turquoise
	Cyanidin-3-O-(6''-O-malonyl-2''-O-glucuronyl)glucoside	MEturquoise	turquoise
	(4Z,7Z,10Z,13Z,16Z,19Z)-Docosahexaenoic acid	MEturquoise	turquoise
	3,5,7,3',5'-Pentahydroxy-6,4'-dimethoxyflavone	MEturquoise	turquoise
	3-O-Methylquercetin	MEturquoise	turquoise
	Mansonone S	MEturquoise	turquoise
	Kadcoccinone C	MEturquoise	turquoise
	Vitamin D3	MEturquoise	turquoise
	N-Succinyl-2-L-amino-6-oxoheptanedioate	MEturquoise	turquoise
	Hydroxyhydroquinone	MEturquoise	turquoise
	Uridine monophosphate (UMP)	MEturquoise	turquoise
	Fraxetin-8-O-glucoside (Fraxin)	MEturquoise	turquoise
	5-Hydroxymethyluracil	MEturquoise	turquoise
	D-Xylonolactone	MEturquoise	turquoise
	(4R,7S)-7-Isopropyl-4-methyloxepan-2-one	MEturquoise	turquoise
	Octyl gallate	MEturquoise	turquoise
	17-Octadecynoic Acid	MEturquoise	turquoise
	4,6-Dioxoheptanoic acid	MEturquoise	turquoise
	Retronecine N-oxide	MEturquoise	turquoise
	5-Hydroxy-L-tryptophan	MEturquoise	turquoise
	4-(4-Methoxyphenyl)-2-butanone	MEturquoise	turquoise
	Linoleoyl ethanolamide	MEturquoise	turquoise
	Apigenin	MEturquoise	turquoise
	3,4,5-Trimethoxycinnamic acid	MEturquoise	turquoise
	6F-alpha-D-Galactosylsucrose	MEturquoise	turquoise
	Mecambrine	MEturquoise	turquoise
	Quercetin-3-O-methyl ether	MEturquoise	turquoise
	Delphinidin-3-(p-coumaroyl)-rutinoside-5-glucoside	MEturquoise	turquoise
	Tetrahydrofolate	MEturquoise	turquoise
	9,19-Cyclolanost-24-en-3-ol (Cycloartenol)	MEturquoise	turquoise
	8-Demethyl-8-(2-O-methyl-alpha-L-rhamnosyl)tetracenomycin C	MEturquoise	turquoise
	Nortrachelogenin-4-O-glucoside	MEturquoise	turquoise
	Zerumbone	MEturquoise	turquoise
	Monomethyl succinate	MEturquoise	turquoise
	Trp-Tyr	MEturquoise	turquoise
	Neobavaisoflavone	MEturquoise	turquoise
	Isoeugenol	MEturquoise	turquoise
	10-Hydroxygeraniol	MEturquoise	turquoise
	3-Phospho-D-glycerate	MEturquoise	turquoise
	3-Hydroxyphenylacetic Acid Methyl Ester	MEturquoise	turquoise
	Valechlorine	MEturquoise	turquoise
	3Z,6E,8E-Dodecatrien-1-ol	MEturquoise	turquoise
	3,4-Dihydroxy-L-phenylalanine	MEturquoise	turquoise
	Porric acid C	MEturquoise	turquoise
	Dihydrourocanate	MEturquoise	turquoise
	Inosine	MEturquoise	turquoise
	Dehydrocostus Lactone	MEturquoise	turquoise
	dTDP-4-oxo-alpha-D-xylose	MEturquoise	turquoise
	LysoPC 161	MEturquoise	turquoise
	N-Acetylaspartylglutamate	MEturquoise	turquoise
	4-Hydroxyphenylacetate	MEturquoise	turquoise
	Versiconol acetate	MEturquoise	turquoise
	Landomycin J	MEturquoise	turquoise
	Kaempferol 3-O-[6-(4-coumaroyl)-beta-D-glucosyl-(1->2)-beta-D-glucosyl-(1->2)-beta-D-glucoside]	MEturquoise	turquoise
	4-Hydroxy-2,5-dimethyl-3(2H)furanone	MEturquoise	turquoise
	dTDP-4-amino-2,3,4,6-tetradeoxy-D-glucose	MEturquoise	turquoise
	Biotin sulfoxide	MEturquoise	turquoise
	6-O-Acetylglycitin	MEturquoise	turquoise
	3,5-Dihydroxyphenylglyoxylate	MEturquoise	turquoise
	Pelargonidin 3-O-rutinoside 5-O-beta-D-glucoside	MEturquoise	turquoise
	5-(N-Methyl-4,5-dihydro-1H-pyrrol-2-yl)pyridin-2-ol	MEturquoise	turquoise
	NG,NG-Dimethyl-L-arginine	MEturquoise	turquoise
	Dihomomethionine	MEturquoise	turquoise
	Kaempferol-3-O-glucoside-7-O-rhamnoside	MEturquoise	turquoise
	Vanillic Acid-4-O-Glucuronide	MEturquoise	turquoise
	Decursinol	MEturquoise	turquoise
	Nostoxanthin	MEturquoise	turquoise
	Dihydrokaempferide	MEturquoise	turquoise
	1,5-Anhydro-D-glucitol	MEturquoise	turquoise
	4-HYDROXY-6-METHYLPYRAN-2-ONE	MEturquoise	turquoise
	15-Demethoxy-epsilon-rhodomycin	MEturquoise	turquoise
	Deoxyguanidinoproclavaminic acid	MEturquoise	turquoise
	Quercetin 3-O-glucoside	MEturquoise	turquoise
	8-O-Acetylharpagide	MEturquoise	turquoise
	Matairesinol	MEturquoise	turquoise
	LysoPC 20:1	MEturquoise	turquoise
	Sodium Houttuyfonate	MEturquoise	turquoise
	(S)-Dihydroorotate	MEturquoise	turquoise
	Fargesone A	MEturquoise	turquoise
	Landomycin D	MEturquoise	turquoise
	Roseoflavin	MEturquoise	turquoise
	Asparaginyl-Proline	MEturquoise	turquoise
	2-O-Caffeoylglucaric Acid	MEturquoise	turquoise
	Diazepam	MEturquoise	turquoise
	Kadcoccilactone Q	MEturquoise	turquoise
	Viscumneoside IV(Rhamnazin-3-O-(6''-hydroxymethylglutaryl)glucoside)	MEturquoise	turquoise
	FAD	MEturquoise	turquoise
	Isopentenyladenosine-5'-diphosphate	MEturquoise	turquoise
	Lactaroviolin	MEturquoise	turquoise
	Neodiosmin	MEturquoise	turquoise
	Gibberellin A14 aldehyde	MEturquoise	turquoise
	Dihomo-gamma-linolenate	MEturquoise	turquoise
	5,6,7,8-tetrahydrofolic acid	MEturquoise	turquoise
	S-(Hercyn-2-yl)-L-cysteine S-oxide	MEturquoise	turquoise
	PIP3(18:0/18:1(11Z))	MEturquoise	turquoise
	Ajugol	MEturquoise	turquoise
	6-pentadecyl Salicylic Acid	MEturquoise	turquoise
	N2-Succinyl-L-ornithine	MEturquoise	turquoise
	Dolichotheline	MEturquoise	turquoise
	Androstenedione	MEturquoise	turquoise
	6''-O-xylosyl-glycitin	MEturquoise	turquoise
	Staphyloferrin B	MEturquoise	turquoise
	PG(18_2(9Z,12Z)_18_0)	MEturquoise	turquoise
	Rhododendrol	MEturquoise	turquoise
	34a-Deoxy-rifamycin W	MEturquoise	turquoise
	8,9-EET	MEturquoise	turquoise
	Pelargonidin 5-O-beta-D-glucoside 3-O-beta-D-sambubioside	MEturquoise	turquoise
	Histidinyl-Tyrosine	MEturquoise	turquoise
	Ricinoleic acid	MEturquoise	turquoise
	Lyoniresinol	MEturquoise	turquoise
	p-Anisaldehyde	MEturquoise	turquoise
	Dodecanoic acid	MEturquoise	turquoise
	Rotundic acid	MEturquoise	turquoise
	7-Methyl-3-oxo-6-octenoyl-CoA	MEturquoise	turquoise
	Phthalate 3,4-cis-dihydrodiol	MEturquoise	turquoise
	beta-Tocotrienol	MEturquoise	turquoise
	1,2,3-Trimethoxybenzene	MEturquoise	turquoise
	Calceolarioside B	MEturquoise	turquoise
	(R)-3-((R)-3-Hydroxybutanoyloxy)butanoate	MEturquoise	turquoise
	Estriol 16.alpha.-(.beta.-D-glucuronide)	MEturquoise	turquoise
	Coumarin-3-carboxylic Acid	MEturquoise	turquoise
	Bruceine E	MEturquoise	turquoise
	Bilirubin	MEturquoise	turquoise
	6-C-Glucosyl-2-Hydroxynaringenin	MEturquoise	turquoise
	D-Arabinono-1,4-lactone	MEturquoise	turquoise
	Acetyl phosphate	MEturquoise	turquoise
	Megalomicin B	MEturquoise	turquoise
	Isosakuranetin-7-O-glucoside (Isosakuranin)	MEturquoise	turquoise
	Teasterone	MEturquoise	turquoise
	Hydroxy-N-Methylcytisine	MEturquoise	turquoise
	UDP-3-ketoglucose	MEturquoise	turquoise
	C20819	MEturquoise	turquoise
	Lochnerinine	MEturquoise	turquoise
	26-Hydroxycastasterone	MEturquoise	turquoise
	Biphenyl-2,3-diol	MEturquoise	turquoise
	Corchoionol C	MEturquoise	turquoise
	DIMBOA-glucoside	MEturquoise	turquoise
	4-Methylsulfinylbutyl glucosinolate (Glucoraphanin)	MEturquoise	turquoise
	Maltotriose	MEturquoise	turquoise
	Luteolin 7-(6''-p-benzoyglucoside)	MEturquoise	turquoise
	Troxerutin	MEturquoise	turquoise
	Linarin	MEturquoise	turquoise
	Sinapaldehyde-4-O-Glucoside	MEturquoise	turquoise
	S,S-Dimethyl-beta-propiothetin	MEturquoise	turquoise
	Neriifolin	MEturquoise	turquoise
	Deacetylvindoline	MEturquoise	turquoise
	8(S)-HETE	MEturquoise	turquoise
	5'-Oxoinosine	MEturquoise	turquoise
	5-O-Cinnamoylquinic acid	MEturquoise	turquoise
	Hetacillin	MEturquoise	turquoise
	Maximaisoflavone A	MEturquoise	turquoise
	5,4'-Dihydroxy-3,6,7,3'-tetramethoxyflavone	MEturquoise	turquoise
	2',7-Dihydroxy-4',5'-methylenedioxyisoflavone	MEturquoise	turquoise
	Okanin 4-methyl ether 3'-glucoside	MEturquoise	turquoise
	Catechin 5,3'-di-O-beta-D-glucopyranoside	MEturquoise	turquoise
	3',4',5',5,7-Pentamethoxyflavone	MEturquoise	turquoise
	Uridine 5'-diphospho-D-glucose	MEturquoise	turquoise
	Adenylosuccinate	MEturquoise	turquoise
	LysoPA 16:0 (2n isomer)	MEturquoise	turquoise
	Colchicine	MEturquoise	turquoise
	S-(Hydroxyphenylacetothiohydroximoyl)-L-cysteine	MEturquoise	turquoise
	D-Galactaro-1,5-lactone	MEturquoise	turquoise
	magnoloside B	MEturquoise	turquoise
	Isoschaftoside	MEturquoise	turquoise
	2-Methylbenzoic acid	MEturquoise	turquoise
	4-Coumaroylshikimate	MEturquoise	turquoise
	1-Palmitoyl Lysophosphatidic Acid	MEturquoise	turquoise
	DELTALINE	MEturquoise	turquoise
	(S)-Autumnaline	MEturquoise	turquoise
	Ile His Ala Glu	MEturquoise	turquoise
	MG(18:2(9Z,12Z)/0:0/0:0)[rac]	MEturquoise	turquoise
	alpha-1,5-L-Arabinotriose	MEturquoise	turquoise
	L-Cysteinyl-L-glycine	MEturquoise	turquoise
	Taxifolin	MEturquoise	turquoise
	kalanchoside A	MEturquoise	turquoise
	Specnuezhenide	MEturquoise	turquoise
	Brevilin A	MEturquoise	turquoise
	Adenine hydrochloride hydrate	MEturquoise	turquoise
	LysoPE 18:2(2n isomer)	MEturquoise	turquoise
	trans-Crocetin (beta-D-glucosyl) (beta-D-gentibiosyl) ester	MEturquoise	turquoise
	Adenosine	MEturquoise	turquoise
	L-Glutamic acid	MEturquoise	turquoise
	(R)-3-Ureidoisobutyrate	MEturquoise	turquoise
	Cocamidopropyl betaine	MEturquoise	turquoise
	Isorhamnetin-3-O-glucoside	MEturquoise	turquoise
	Phenylbutyrylglutamine	MEturquoise	turquoise
	Levulinic acid	MEturquoise	turquoise
	3',4',5'-Trimethoxycinnamyl alcohol acetate	MEturquoise	turquoise
	1-Deoxy-11beta-hydroxypentalenate	MEturquoise	turquoise
	Tridecanoic acid (Tridecylic acid)	MEturquoise	turquoise
	24-p-Coumaroyloxy-2,3-dihydroxyurs-12-en-28-oic acid (Guavacoumaric acid)	MEturquoise	turquoise
	5,10-Methenyltetrahydromethanopterin	MEturquoise	turquoise
	SAH	MEturquoise	turquoise
	Anemarrhenasaponin I	MEturquoise	turquoise
	Iridotectoral A	MEturquoise	turquoise
	NAD+	MEturquoise	turquoise
	Isomaltotriose	MEturquoise	turquoise
	PE(20:5(5Z,8Z,11Z,14Z,17Z)/P-16:0)	MEturquoise	turquoise
	5-Amino-5-deoxy-3-dehydroshikimate	MEturquoise	turquoise
	Chalcomycin	MEturquoise	turquoise
	5-Hydroxyindolepyruvate	MEturquoise	turquoise
	Verbasoside	MEturquoise	turquoise
	13-Hydroxypergolide glucuronide	MEturquoise	turquoise
	2'-O-(3'', 4''-Dimethoxybenzoyl)vitexin	MEturquoise	turquoise
	11-methoxy-12,13-epoxy-9-octadecenoic acid	MEturquoise	turquoise
	2,3-dinor Thromboxane B1	MEturquoise	turquoise
	GDP-4-acetamido-4,6-dideoxy-alpha-D-mannose	MEturquoise	turquoise
	Roquefortine F	MEturquoise	turquoise
	Urdamycin A	MEturquoise	turquoise
	Kuwanon H	MEturquoise	turquoise
	(R)-2,3-Dihydroxypropane-1-sulfonate	MEturquoise	turquoise
	Apigenin 5-(6''-malonylglucoside)	MEturquoise	turquoise
	Nicotinate	MEturquoise	turquoise
	2-Oxo-10-methylthiodecanoic acid	MEturquoise	turquoise
	3'-Keto-3'-deoxy-AMP	MEturquoise	turquoise
	Vanillyl Butyl Ether	MEturquoise	turquoise
	8-Carboxy-8-demethylriboflavin 5'-phosphate	MEturquoise	turquoise
	Trihexyphenidyl N-oxide	MEturquoise	turquoise
	Rosolic Acid	MEturquoise	turquoise
	Betavulgarin xyloside	MEturquoise	turquoise
	2-Descarboxy-betanidin	MEturquoise	turquoise
	Bacteriochlorophyllide a	MEturquoise	turquoise
	O-beta-D-Xylosylzeatin	MEturquoise	turquoise
	4-Demethylpremithramycinone	MEturquoise	turquoise
	Leu-Arg	MEturquoise	turquoise
	Silydianin	MEturquoise	turquoise
	Cinobufotalin	MEturquoise	turquoise
	Methylillicinone F	MEturquoise	turquoise
	Carboxyibuprofen	MEturquoise	turquoise
	Vicine	MEturquoise	turquoise
	3-Hydroxyglabrol	MEturquoise	turquoise
	1-Methylpropyl glucosinolate	MEturquoise	turquoise
	S-4-benzyl-3-isobutyryloxazolidin-2-one	MEturquoise	turquoise
	N-(5-Phospho-D-ribosyl)anthranilate	MEturquoise	turquoise
	Northienamycin	MEturquoise	turquoise
	Glycyl-L-tyrosine	MEturquoise	turquoise
	Pioglitazone	MEturquoise	turquoise
	Methyl 2-(methylthio)butyrate	MEturquoise	turquoise
	Maltopentaose	MEturquoise	turquoise
	Methylone	MEturquoise	turquoise
	Proansamycin X	MEturquoise	turquoise
	Pisatin	MEturquoise	turquoise
	SUXIBUZONE	MEturquoise	turquoise
	Celosianin II	MEturquoise	turquoise
	Glabranine	MEturquoise	turquoise
	5'-Phosphoribosyl-5-amino-4-imidazolecarboxamide (AICAR)	MEturquoise	turquoise
	2-Methyl-1,3-cyclohexadiene	MEturquoise	turquoise
	10-Deoxygeniposidic acid	MEturquoise	turquoise
	C20823	MEturquoise	turquoise
	Thujane skeleton	MEturquoise	turquoise
	Isoprene	MEturquoise	turquoise
	Sophoricoside	MEturquoise	turquoise
	Imidazol-5-yl-pyruvate	MEturquoise	turquoise
	Senkyunolide R	MEturquoise	turquoise
	4,8-Dimethyl-1,3(E),7-nonatriene	MEturquoise	turquoise
	p-Salicylic acid	MEturquoise	turquoise
	Novobiocin	MEturquoise	turquoise
	Blumenol C glucoside	MEturquoise	turquoise
	Cys Glu His Gly	MEturquoise	turquoise
	Bisdemethoxycurcumin	MEturquoise	turquoise
	Pyridoxine phosphate	MEturquoise	turquoise
	Pelargonidin 3-O-3'',6''-O-dimalonylglucoside	MEturquoise	turquoise
	LysoPC 22:6	MEturquoise	turquoise
	Lariciresinol 4-O-glucoside	MEturquoise	turquoise
	N6-Acetyl-N6-hydroxy-L-lysine	MEturquoise	turquoise
	alantolactone	MEturquoise	turquoise
	bk-MDDMA	MEturquoise	turquoise
	Aminopterin	MEturquoise	turquoise
	N-Acetyl-L-phenylalanine	MEturquoise	turquoise
	Liquiritigenin-4'-O-Glucoside	MEturquoise	turquoise
	Glycocholate	MEturquoise	turquoise
	Castasterone	MEturquoise	turquoise
	4',5-Dihydroxy-7-methoxyflavanone	MEturquoise	turquoise
	5-Hydroxy-2-oxo-4-ureido-2,5-dihydro-1H-imidazole-5-carboxylate	MEturquoise	turquoise
	Serinyl-Glutamine	MEturquoise	turquoise
	1-Stearidonoyl-Glycerol	MEturquoise	turquoise
	dGMP	MEturquoise	turquoise
	Prostaglandin J2	MEturquoise	turquoise
	Canthoside A	MEturquoise	turquoise
	Prunitrin	MEturquoise	turquoise
	Trimethyllysine	MEturquoise	turquoise
	2-(7'-Methylthio)heptylmalic acid	MEturquoise	turquoise
	2-Ethyl-4-hydroxy-5-methyl-3(2H)-furanone	MEturquoise	turquoise
	Val-Trp	MEturquoise	turquoise
	Tomatidine	MEturquoise	turquoise
	3,5-Dimethoxy-1,6-dihydroxyxanthone	MEturquoise	turquoise
	2-Ethylbutyric acid	MEturquoise	turquoise
	C1'-C9-Glycosylated UWM6	MEturquoise	turquoise
	2-Hydroxycyclohexane-1-carboxyl-CoA	MEturquoise	turquoise
	5'-Phosphoribosyl-N-formylglycinamide	MEturquoise	turquoise
	hellebrigenin-3-acetate	MEturquoise	turquoise
	Lauroyl-CoA	MEturquoise	turquoise
	Thebaine	MEturquoise	turquoise
	2,3,19-trihydroxyurs-12-en-28-oic acid (Euscaphic acid)	MEturquoise	turquoise
	Loureiriol	MEturquoise	turquoise
	(7R)-7-(5-Carboxy-5-oxopentanoyl)aminocephalosporinate	MEturquoise	turquoise
	Cer(d18锛? 18锛?(9Z))	MEturquoise	turquoise
	Norfloxacin	MEturquoise	turquoise
	Deoxypodophyllotoxin	MEturquoise	turquoise
	3alpha-dihydrocadambine	MEturquoise	turquoise
	5-Hydroxypseudobaptigenin	MEturquoise	turquoise
	Meliarachin B	MEturquoise	turquoise
	D-Glucosamine	MEturquoise	turquoise
	2-Benzofurancarboxaldehyde	MEturquoise	turquoise
	Sagittatoside A	MEturquoise	turquoise
	Glutathione	MEturquoise	turquoise
	Senkyunolide M	MEturquoise	turquoise
	(+/-)-3-(Ethylthio)butanol	MEturquoise	turquoise
	Chrysoeriol-7-O-glucoside	MEturquoise	turquoise
	Diacetyl	MEturquoise	turquoise
	5-Methoxy-8-hydroxypsoralen	MEturquoise	turquoise
	MG(18_2(9Z,12Z)_0_0_0_0)[rac]	MEturquoise	turquoise
	Quercetin 3-(2G-xylosylrutinoside)	MEturquoise	turquoise
	Zidovudine	MEturquoise	turquoise
	18alpha.-Glycyrrhetinic acid	MEturquoise	turquoise
	Dehydroascorbate	MEturquoise	turquoise
	3-Hydroxy-5,9,17-trioxo-4,5:9,10-disecoandrosta-1(10),2-dien-4-oate	MEturquoise	turquoise
	(-)-Momordenol;Momordenol	MEturquoise	turquoise
	Nodakenin	MEturquoise	turquoise
	13-Dihydrocarminomycin	MEturquoise	turquoise
	Nb-Feruloyltryptamine	MEturquoise	turquoise
	Polyporusterone B	MEturquoise	turquoise
	Miraxanthin-V	MEturquoise	turquoise
	2,6-Dihydroxy-N-methylmyosmine	MEturquoise	turquoise
	Coelenterazine	MEturquoise	turquoise
	Cinchonain Ic	MEturquoise	turquoise
	UDP-N-acetylmuramoyl-L-alanyl-gamma-D-glutamyl-L-lysine	MEturquoise	turquoise
	Asn Tyr Trp His	MEturquoise	turquoise
	2-Hydroxy-6-oxo-6-(2-hydroxyphenyl)-hexa-2,4-dienoate	MEturquoise	turquoise
	Robinin	MEturquoise	turquoise
	Eremophilenolide	MEturquoise	turquoise
	Ilexoside D	MEturquoise	turquoise
	7-Ethyl-3,6-dihydro-1,4-dimethylazulene	MEturquoise	turquoise
	Nagilactone B	MEturquoise	turquoise
	2-(Hydroxymethyl)-3-(acetamidomethylene)succinate	MEturquoise	turquoise
	Sphingosyl-phosphocholine	MEturquoise	turquoise
	Pterin	MEturquoise	turquoise
	Elwesine	MEturquoise	turquoise
	2,3,4'-TRIHYDROXY-4-METHOXYBENZOPHENONE	MEturquoise	turquoise
	Geraniol	MEturquoise	turquoise
	Tripterygiumine K	MEturquoise	turquoise
	Salvianolic acid G	MEturquoise	turquoise
	Geranoyl-CoA	MEturquoise	turquoise
	Nogalonate	MEturquoise	turquoise
	3-Hydroxypimeloyl-CoA	MEturquoise	turquoise
	N-Acetylindoxyl	MEturquoise	turquoise
	L-Lysine monohydrochloride	MEturquoise	turquoise
	Tolrestat	MEturquoise	turquoise
	3,7-Di-O-methylquercetin	MEturquoise	turquoise
	delta-Methylionone	MEturquoise	turquoise
	D-Lombricine	MEturquoise	turquoise
	1-Methylnicotinamide	MEturquoise	turquoise
	Picrasidine I	MEturquoise	turquoise
	PS(18:1(9Z)/0:0)	MEturquoise	turquoise
	Quercetin-3-O-gentiotetroside	MEturquoise	turquoise
	Neohesperidin Dihydrochalcone (Nhdc)	MEturquoise	turquoise
	3alpha,7alpha,12alpha-Trihydroxy-5beta-cholestanoate	MEturquoise	turquoise
	Portulacaxanthin II	MEturquoise	turquoise
	3,4,3',4'-Tetrahydrospirilloxanthin	MEturquoise	turquoise
	Cyanidin 3-O-beta-D-glucoside 5-O-(6-coumaroyl-beta-D-glucoside)	MEturquoise	turquoise
	Toluene-4-sulfonate	MEturquoise	turquoise
	Sissotrin	MEturquoise	turquoise
	Momordicoside F2	MEturquoise	turquoise
	1-Octadecanol	MEturquoise	turquoise
	Phthalate	MEturquoise	turquoise
	Dunalianoside B	MEturquoise	turquoise
	triptobenzene H	MEturquoise	turquoise
	Jasmonic acid	MEturquoise	turquoise
	Urdamycin G	MEturquoise	turquoise
	Hydroxypyruvate	MEturquoise	turquoise
	Germacrene A acid	MEturquoise	turquoise
	Demethoxycurcumin	MEturquoise	turquoise
	Delphinidin 3-O-(6-caffeoyl-beta-D-glucoside)	MEturquoise	turquoise
	Threoninyl-Aspartate	MEturquoise	turquoise
	Okanin 4-methyl ether 4'-O-(2''-O-caffeoyl-6''-O-acetylglucoside)	MEturquoise	turquoise
	N-Succinyl-L-glutamate 5-semialdehyde	MEturquoise	turquoise
	Salicin 6-phosphate	MEturquoise	turquoise
	Medicagenic acid-3-O-glucosyl-(1,6)-glucosyl-(1,3)-glucoside	MEturquoise	turquoise
	19-Chloroproansamitocin	MEturquoise	turquoise
	Cetoniacytone A	MEturquoise	turquoise
	N-Acetyl-D-glucosamine	MEturquoise	turquoise
	6-Hydroxyprotopine	MEturquoise	turquoise
	(2S,4S)-4-Hydroxy-2,3,4,5-tetrahydrodipicolinate	MEturquoise	turquoise
	(S)-3-Hydroxy-3-methylglutaryl-CoA	MEturquoise	turquoise
	(R)(-)-Allantoin	MEturquoise	turquoise
	Validamine 7-phosphate	MEturquoise	turquoise
	Citroside A	MEturquoise	turquoise
	Bis(glutathionyl)spermine disulfide	MEturquoise	turquoise
	Nicotinamide-beta-riboside	MEturquoise	turquoise
	2-Fluoroadenosine	MEturquoise	turquoise
	4'-Methyl-(-)-epigallocatechin 3-(4-methyl-gallate)	MEturquoise	turquoise
	Digoxigenin	MEturquoise	turquoise
	Vitexin 2''-O-beta-D-glucoside	MEturquoise	turquoise
	Regaloside C	MEturquoise	turquoise
	Trachelanthamidine	MEturquoise	turquoise
	(3Z,6Z,9Z)-dodecatrienol	MEturquoise	turquoise
	22alpha-Hydroxy-campesterol	MEturquoise	turquoise
	3-Dehydro-L-threonate	MEturquoise	turquoise
	LysoPC 18:1(2n isomer)	MEturquoise	turquoise
	quinolinic Acid	MEturquoise	turquoise
	Apigenin-7,4'-dimethyl ether	MEturquoise	turquoise
	LysoPC 20:2	MEturquoise	turquoise
	Isorhamnetin-3-O-rhamnoside	MEturquoise	turquoise
	3'-Hydroxy-N-methyl-(S)-coclaurine	MEturquoise	turquoise
	L-Dihydroanticapsin	MEturquoise	turquoise
	Scutellarein 6-metnyl ether 7-neohesperidoside	MEturquoise	turquoise
	8-hydroxymianserin glucuronide	MEturquoise	turquoise
	gamma-L-Glutamyl-L-propargylglycine	MEturquoise	turquoise
	D-Glucono-1,5-lactone 6-phosphate	MEturquoise	turquoise
	Rhizocticin A	MEturquoise	turquoise
	Arbutin 6-phosphate	MEturquoise	turquoise
	PE(16:0/0:0)	MEturquoise	turquoise
	2,3-Dihydroxy-p-cumate	MEturquoise	turquoise
	Momilactone A	MEturquoise	turquoise
	7,8-Dihydro-7,8-dihydroxykynurenate	MEturquoise	turquoise
	Dihydro-4,4-dimethyl-2,3-furandione	MEturquoise	turquoise
	Gentamicin X2	MEturquoise	turquoise
	3-Methoxytyramine-betaxanthin	MEturquoise	turquoise
	9-(Dimethylallyl)-5,10-dihydrophenazine-1-carboxylate	MEturquoise	turquoise
	Cyclooctat-9-en-7-ol	MEturquoise	turquoise
	Safflower yellow	MEturquoise	turquoise
	Pelargonidin 3-O-rutinoside	MEturquoise	turquoise
	Hydroxyecdysone	MEturquoise	turquoise
	Fumiquinazoline F	MEturquoise	turquoise
	Leukotriene B4	MEturquoise	turquoise
	LysoPC 20:5	MEturquoise	turquoise
	Bufotenine	MEturquoise	turquoise
	Kushenol I	MEturquoise	turquoise
	D-4'-Phosphopantothenate	MEturquoise	turquoise
	5'-Methylthioadenosine	MEturquoise	turquoise
	Isoquinoline N-oxide	MEturquoise	turquoise
	4-Hydroxy-3-methoxyphenyl-beta-hydroxypropanoyl-CoA	MEturquoise	turquoise
	Nepitrin	MEturquoise	turquoise
	2E,9-Decadienal	MEturquoise	turquoise
	Quercetin-3,3'-dimethyl ether	MEturquoise	turquoise
	Isocaviunin 7-O-gentiobioside	MEturquoise	turquoise
	Timosaponin A1	MEturquoise	turquoise
	Dehydroneotenone	MEturquoise	turquoise
	Gibberellin A34-catabolite	MEturquoise	turquoise
	7-Methylxanthosine	MEturquoise	turquoise
	(25R)-3alpha,7alpha,12alpha-Trihydroxy-5beta-cholestan-26-oyl-CoA	MEturquoise	turquoise
	4-Coumaryl alcohol	MEturquoise	turquoise
	DIBOA	MEturquoise	turquoise
	3,28-Dihydroxylup-20(29)-ene (Betulin)	MEturquoise	turquoise
	D-Glucosyl Indole-3-Carboxylate	MEturquoise	turquoise
	(8E,10R,12Z)-10-Hydroperoxy-8,12-octadecadienoate	MEturquoise	turquoise
	Benzyl glucosinolate	MEturquoise	turquoise
	5-N-Acetyl-7-N-(D-alanyl)-legionaminic acid	MEturquoise	turquoise
	Euparin	MEturquoise	turquoise
	Phorbol 12,13-dibutanoate	MEturquoise	turquoise
	Fisetinidol-4beta-ol	MEturquoise	turquoise
	5,7,3',4'-Tetrahydroxy-4-phenylcoumarin 5-O-apiosyl-(1->6)-glucoside	MEturquoise	turquoise
	Cobalt-dihydro-precorrin 6	MEturquoise	turquoise
	Podophyllotoxin	MEturquoise	turquoise
	Butanoic acid	MEturquoise	turquoise
	Benzyl-尾-gentiobioside	MEturquoise	turquoise
	Erythrose	MEturquoise	turquoise
	13(S)-HpODE	MEturquoise	turquoise
	Tetrahydrobiopterin	MEturquoise	turquoise
	1-Linoleoylglycerophosphocholine	MEturquoise	turquoise
	PS(18:1/0:0)	MEturquoise	turquoise
	7-Aminomethyl-7-carbaguanine	MEturquoise	turquoise
	N1-Amidinostreptamine 6-phosphate	MEturquoise	turquoise
	6'-O-Feruloyl-D-sucrose	MEturquoise	turquoise
	Ala-Trp-OH	MEturquoise	turquoise
	2-Hydroxy-cis-hex-2,4-dienoate	MEturquoise	turquoise
	Santene	MEturquoise	turquoise
	8-D-Olivosyl-landomycin	MEturquoise	turquoise
	2-Hydroxy-2,4-pentadienoate	MEturquoise	turquoise
	Sanguisorbin B	MEturquoise	turquoise
	6''-O-Carbamoylkanamycin A	MEturquoise	turquoise
	3,4-Dimethylstyrene	MEturquoise	turquoise
	Metronidazole	MEturquoise	turquoise
	N-鈥婩eruloyloctopamine	MEturquoise	turquoise
	3'-O-methyluridine	MEturquoise	turquoise
	1,2-Didecanoyl-sn-glycero-3-phosphocholi	MEturquoise	turquoise
	Parthenin	MEturquoise	turquoise
	Griffonilide	MEturquoise	turquoise
	6'''-Deamino-6'''-oxoneomycin C	MEturquoise	turquoise
	L-Histidinol	MEturquoise	turquoise
	UDP-3-O-(3-hydroxytetradecanoyl)-N-acetylglucosamine	MEturquoise	turquoise
	PGF2伪 Alcohol methyl ether	MEturquoise	turquoise
	Methylhesperidin	MEturquoise	turquoise
	Tyr Gln Glu	MEturquoise	turquoise
	Hygromycin B	MEturquoise	turquoise
	7,8-Dihydroneopterin 2'-phosphate	MEturquoise	turquoise
	12a-Methoxydolineone	MEturquoise	turquoise
	Capsoside B	MEturquoise	turquoise
	Pro Asp Arg Leu	MEturquoise	turquoise
	5-Hydroxyconiferyl alcohol	MEturquoise	turquoise
	Tetracenomycin X	MEturquoise	turquoise
	Succinate semialdehyde	MEturquoise	turquoise
	GDP-4-amino-4,6-dideoxy-alpha-D-mannose	MEturquoise	turquoise
	8-Demethylnovobiocic acid	MEturquoise	turquoise
	Polygalaxanthone III	MEturquoise	turquoise
	13-cis-retinal	MEturquoise	turquoise
	DG(18:3(9Z,12Z,15Z)/18:3(9Z,12Z,15Z)/0:0)	MEturquoise	turquoise
	Homomethionine	MEturquoise	turquoise
	Sibiricose A3	MEturquoise	turquoise
	Dihydrokalafungin	MEturquoise	turquoise
	Kaempferol 3-alpha-D-galactoside	MEturquoise	turquoise
	4,5-Dioxopentanoate	MEturquoise	turquoise
	alpha-Ribazole	MEturquoise	turquoise
	styrylamine	MEturquoise	turquoise
	Glycyrrhizic Acid	MEturquoise	turquoise
	2-C-Methyl-D-erythritol 4-phosphate	MEturquoise	turquoise
	(-)-Menthol	MEturquoise	turquoise
	Germacra-1(10),4,11(13)-trien-12-ol	MEturquoise	turquoise
	Cytidine 5'-monophosphate(Cytidylic acid)	MEturquoise	turquoise
	Alysifolinone	MEturquoise	turquoise
	Ophiogenin 3-O-伪-L-rhamnopyranosyl-(1鈫?)-尾-D-glucopyranoside	MEturquoise	turquoise
	Ecgonine	MEturquoise	turquoise
	Maltitol	MEturquoise	turquoise
	2-Chloro-3-oxoadipate	MEturquoise	turquoise
	1-Stearoyl-rac-glycerol	MEturquoise	turquoise
	Thromboxane B2	MEturquoise	turquoise
	Triphenylphosphine oxide	MEturquoise	turquoise
	Clovamide	MEturquoise	turquoise
	Axillarin (3,6-Dimethoxyquercetagetin)	MEturquoise	turquoise
	Norecasantalic acid	MEturquoise	turquoise
	4,2',4',alpha-Tetrahydroxydihydrochalcone	MEturquoise	turquoise
	3-Dimethylallyl-4-hydroxymandelic acid	MEturquoise	turquoise
	Xanthoxic acid	MEturquoise	turquoise
	Theaflavic acid	MEturquoise	turquoise
	N-Acetylglucosaminylasparagine	MEturquoise	turquoise
	(R)-S-Lactoylglutathione	MEturquoise	turquoise
	Isomaltulose	MEturquoise	turquoise
	3-Hydroxy-4-methoxycinnamic acid	MEturquoise	turquoise
	Iristectorin A	MEturquoise	turquoise
	2',3'-Cyclic AMP	MEturquoise	turquoise
	Dihydromonotropein methyl ester	MEturquoise	turquoise
	Delphinidin 3-O-beta-D-glucoside 5-O-(6-coumaroyl-beta-D-glucoside)	MEturquoise	turquoise
	Traumatic acid	MEturquoise	turquoise
	LysoPC 190	MEturquoise	turquoise
	Tuberonic Acid	MEturquoise	turquoise
	Biopterin	MEturquoise	turquoise
	Kaempferol 3,4',7-triacetate	MEturquoise	turquoise
	Acerosin	MEturquoise	turquoise
	Spirilloxanthin	MEturquoise	turquoise
	1-Fluorocyclohexadiene-cis,cis-1,2-diol	MEturquoise	turquoise
	Azadirachtin A	MEturquoise	turquoise
	L-2,4-Diaminobutanoate	MEturquoise	turquoise
	3-Methylthiopropyl-desulfoglucosinolate	MEturquoise	turquoise
	Pinnatifinoside A	MEturquoise	turquoise
	5-Hydroxymethylcytidine	MEturquoise	turquoise
	dTDP-3-acetamido-3,6-dideoxy-alpha-D-galactopyranose	MEturquoise	turquoise
	1,7-Dimethyluric acid	MEturquoise	turquoise
	Tomatidine (hydrochloride)	MEturquoise	turquoise
	O-Desmethylnaproxen	MEturquoise	turquoise
	3alpha,7alpha-Dihydroxy-5beta-cholestane	MEturquoise	turquoise
	2-hydroxyhexadecanoic acid	MEturquoise	turquoise
	2-Oxo-6-methylthiohexanoic acid	MEturquoise	turquoise
	Dopaquinone	MEturquoise	turquoise
	Quercetin 3,4'-dimethyl ether	MEturquoise	turquoise
	dTDP-acarviose-7-phosphate	MEturquoise	turquoise
	3-ketosphingosine	MEturquoise	turquoise
	Isoligustroside	MEturquoise	turquoise
	Melibiitol	MEturquoise	turquoise
	5-Methylthio-D-ribose	MEturquoise	turquoise
	Azoxystrobin acid	MEturquoise	turquoise
	2-(2'-Methylthio)ethylmalic acid	MEturquoise	turquoise
	Pelargonidin 3-O-(6-caffeoyl-beta-D-glucoside) 5-O-beta-D-glucoside	MEturquoise	turquoise
	Meliasenin H	MEturquoise	turquoise
	Sonchuside A	MEturquoise	turquoise
	Pentalenolactone	MEturquoise	turquoise
	beta-Rhodomycin	MEturquoise	turquoise
	(S)-5-Oxo-2,5-dihydrofuran-2-acetate	MEturquoise	turquoise
	Kanamycin B	MEturquoise	turquoise
	6'-Dehydro-6'-oxoparomamine	MEturquoise	turquoise
	Tenuifolin	MEturquoise	turquoise
	17-Methyl-3-(2,4-cyclopentadien-1-ylidene)-5alpha-androstane-17beta-ol	MEturquoise	turquoise
	Cystophorene	MEturquoise	turquoise
	3-Hydroxy-2-(4-morpholinylmethyl)estra-1,3,5(10)-trien-17-one	MEturquoise	turquoise
	Wilfornine G	MEturquoise	turquoise
	alpha-D-Ribose 1-phosphate	MEturquoise	turquoise
	Quercitrin	MEturquoise	turquoise
	(-)-Jasmonic acid	MEturquoise	turquoise
	Taurolithocholic acid	MEturquoise	turquoise
	Syringafghanoside	MEturquoise	turquoise
	Malvidin 3-O-glucoside	MEturquoise	turquoise
	Tyrosyl-Proline	MEturquoise	turquoise
	Cassiaside	MEturquoise	turquoise
	Calcitetrol	MEturquoise	turquoise
	LysoPG 16:0	MEturquoise	turquoise
	Abscisic acid glucose ester	MEturquoise	turquoise
	Levopimarinol	MEturquoise	turquoise
	N6-(Delta2-Isopentenyl)-adenine	MEturquoise	turquoise
	Oleamide (9-Octadecenamide)	MEturquoise	turquoise
	Apotrichothecene	MEturquoise	turquoise
	Quercetin 3-O-[beta-D-xylosyl-(1->2)-beta-D-glucoside]	MEturquoise	turquoise
	2,3-Dinor-8-iso prostaglandin F2alpha	MEturquoise	turquoise
	Cymathere lactone	MEturquoise	turquoise
	2-(5'-Methylthio)pentylmalic acid	MEturquoise	turquoise
	Didymin	MEturquoise	turquoise
	delta-Tomatine	MEturquoise	turquoise
	3-Deoxo-1Beta-methoxyjioglutolide	MEturquoise	turquoise
	Hypoglaunine E	MEturquoise	turquoise
	Methyl (7Z,9Z,9'Z)-6'-apo-y-caroten-6'-oate	MEturquoise	turquoise
	Lampranthin II	MEturquoise	turquoise
	Pseudolaric acid A-O-beta-D-glucopyranoside	MEturquoise	turquoise
	PGF1a	MEturquoise	turquoise
	Biliverdin-IX-delta	MEturquoise	turquoise
	Ssioriside	MEturquoise	turquoise
	Isoscoparin 2''-O-ferulate	MEturquoise	turquoise
	Ciliatocholate	MEturquoise	turquoise
	Fexofenadine	MEturquoise	turquoise
	S-(Indolylmethylthiohydroximoyl)-L-cysteine	MEturquoise	turquoise
	LysoPC(18:3(6Z,9Z,12Z))	MEturquoise	turquoise
	dTDP-L-mycarose	MEturquoise	turquoise
	Ponganone V	MEturquoise	turquoise
	N-Butyl-1H-pyrazolo[3,4-d]pyrimidin-4-amine	MEturquoise	turquoise
	Trifolian	MEturquoise	turquoise
	2-Heptyl-4(1H)-quinolone	MEturquoise	turquoise
	26-Hydroxybrassinolide	MEturquoise	turquoise
	Darutoside	MEturquoise	turquoise
	2'-Deoxyadenosine-5'-monophosphate	MEturquoise	turquoise
	3-Hydroxy-2-methylpyridine-5-carboxylate	MEturquoise	turquoise
	N1-Methyl-2-pyridone-5-carboxamide	MEturquoise	turquoise
	Orotate	MEturquoise	turquoise
	5-Hydroxyindoleacetylglycine	MEturquoise	turquoise
	2-Carboxy-1,4-naphthoquinone	MEturquoise	turquoise
	L-Pyrrolysine	MEturquoise	turquoise
	3-Oxo-OPC4-CoA	MEturquoise	turquoise
	Kuwanon G	MEturquoise	turquoise
	LysoPE 20:2(2n isomer)	MEturquoise	turquoise
	1-Hexadecanol	MEturquoise	turquoise
	Dapdiamide C	MEturquoise	turquoise
	all-trans-4-Oxoretinoic acid	MEturquoise	turquoise
	Isorhamnetin 3-(6''-(E)-sinapoylsophoroside)	MEturquoise	turquoise
	Diosmetin-7-O-rutinoside (Diosmin)	MEturquoise	turquoise
	Urocanic acid	MEturquoise	turquoise
	D-Fructose 6-phosphate	MEturquoise	turquoise
	Linoside A	MEturquoise	turquoise
	N蔚-Acetyl-L-lysine	MEturquoise	turquoise
	2,6-Dihydroxynaphthalene	MEturquoise	turquoise
	(R)-Mevalonate	MEturquoise	turquoise
	Deslanoside	MEturquoise	turquoise
	umbelliprenin	MEturquoise	turquoise
	Cimicifugoside H1	MEturquoise	turquoise
	10-Deacetyl-2-debenzoylbaccatin III	MEturquoise	turquoise
	Naringenin	MEturquoise	turquoise
	Apigenin-7-O-rutinoside (Isorhoifolin)	MEturquoise	turquoise
	9'-O-Furanoylwilfordine	MEturquoise	turquoise
	Antheraxanthin	MEturquoise	turquoise
	Stavudine	MEturquoise	turquoise
	Demethylspheroidene	MEturquoise	turquoise
	Shikimic acid	MEturquoise	turquoise
	1-ACETYLPIPERIDINE	MEturquoise	turquoise
	8-Methylthiooctyl-desulfoglucosinolate	MEturquoise	turquoise
	Sclareolide	MEturquoise	turquoise
	Scoparin 2''-glucoside	MEturquoise	turquoise
	Biotin	MEturquoise	turquoise
	Linamarin	MEturquoise	turquoise
	6-(3,3-Dimethylallyl)chrysin	MEturquoise	turquoise
	(+)-cis-Abienol	MEturquoise	turquoise
	LysoPA 18:0 (2n isomer)	MEturquoise	turquoise
	Protopine	MEturquoise	turquoise
	1-Linoleoylglycerol	MEturquoise	turquoise
	Dihydroisorhamnetin	MEturquoise	turquoise
	Glyceocarpin	MEturquoise	turquoise
	(R)-4-Dehydropantoate	MEturquoise	turquoise
	Linustatin	MEturquoise	turquoise
	Isosorbide-2-glucuronide	MEturquoise	turquoise
	Sphingosine 1-phosphate	MEturquoise	turquoise
	5,2',4'-Trihydroxy-3,7,5'-trimethoxyflavone 2'-galactosyl-(1->4)-glucoside	MEturquoise	turquoise
	5-Ethyl-7-methyl-3E,5E,7E-undecatriene	MEturquoise	turquoise
	Thioisonicotinamide	MEturquoise	turquoise
	2,3-Dihydro-2,3-dihydroxy-4-(4-methoxyphenyl)-1H-phenalen-1-one	MEturquoise	turquoise
	DIBOA-glucoside	MEturquoise	turquoise
	Rhamnocitrin 3-apiosyl-(1->2)-glucoside-4'-glucoside	MEturquoise	turquoise
	4-Hydroxyphenylglyoxylate	MEturquoise	turquoise
	(+)-(S)-Carvone	MEturquoise	turquoise
	Curculigoside B	MEturquoise	turquoise
	N,N'-Diacetylchitobiose	MEturquoise	turquoise
	Glu Asp Thr Glu	MEturquoise	turquoise
	Succinylproline	MEturquoise	turquoise
	Chlorogenic Acid	MEturquoise	turquoise
	dTDP-3-methyl-4-oxo-2,6-dideoxy-L-allose	MEturquoise	turquoise
	N-(14-Methylhexadecanoyl)pyrrolidine	MEturquoise	turquoise
	8-Demethyl-8-(methylamino)riboflavin	MEturquoise	turquoise
	Dehydrosoyasaponin I	MEturquoise	turquoise
	Rutin	MEturquoise	turquoise
	LysoPE 17:0	MEturquoise	turquoise
	Myricanone	MEturquoise	turquoise
	11-Keto-.beta.-boswellic acid	MEturquoise	turquoise
	L-Cysteate	MEturquoise	turquoise
	5,10-Methenyltetrahydrofolate	MEturquoise	turquoise
	p-Acetaminobenzaldehyde	MEturquoise	turquoise
	thesiuside	MEturquoise	turquoise
	S-Adenosyl-L-methionine	MEturquoise	turquoise
	Validoxylamine A 7'-phosphate	MEturquoise	turquoise
	8-methoxy-13-hydroxy-9,11-octadecadienoic acid	MEturquoise	turquoise
	DL-o-Tyrosine	MEturquoise	turquoise
	D-Urobilinogen	MEturquoise	turquoise
	Seneciphylline	MEturquoise	turquoise
	6-Keto-prostaglandin F1alpha	MEturquoise	turquoise
	5-Hydroxyconiferaldehyde	MEturquoise	turquoise
	Vogeloside	MEturquoise	turquoise
	Pinobanksin 3-O-acetate	MEturquoise	turquoise
	Rhapontigenin 3'-O-glucoside	MEturquoise	turquoise
	4-O-Sinapoylquinic acid	MEturquoise	turquoise
	Benzoin	MEturquoise	turquoise
	Azatyrosine	MEturquoise	turquoise
	Rubrofusarin-6-O-glucoside	MEturquoise	turquoise
	Macrozamin	MEturquoise	turquoise
	4-Hydroxy-3-indolylmethyl glucosinolate	MEturquoise	turquoise
	S-(5'-Adenosyl)-L-methionine	MEturquoise	turquoise
	Adenosine 5'-diphosphate	MEturquoise	turquoise
	GlcNAc尾-Sp	MEturquoise	turquoise
	4-(1 E)-3-hydroxy-1-propenyl-2-methoxyphenol	MEturquoise	turquoise
	5-Oxo-delta-bilirubin	MEturquoise	turquoise
	Geranylacetone	MEturquoise	turquoise
	N-Lauryldiethanolamine	MEturquoise	turquoise
	D-Aspartic acid	MEturquoise	turquoise
	Maltol	MEturquoise	turquoise
	Epimedin B	MEturquoise	turquoise
	Cyclo(D-Val-L-Pro)	MEturquoise	turquoise
	Lupinate	MEturquoise	turquoise
	Pelargonic acid	MEturquoise	turquoise
	2,6-decadienal	MEturquoise	turquoise
	124-1	MEturquoise	turquoise
	Xanthoxin	MEturquoise	turquoise
	Rutacridone	MEturquoise	turquoise
	27-O-Demethylrifamycin SV	MEturquoise	turquoise
	Methyl aklanonate	MEturquoise	turquoise
	THF-L-glutamate	MEturquoise	turquoise
	14,15-Epoxyemindole SB	MEturquoise	turquoise
	N6-Methyladenosine	MEturquoise	turquoise
	Acetylalkannin	MEturquoise	turquoise
	Delphinidin 5-O-beta-D-glucoside 3-O-beta-D-sambubioside	MEturquoise	turquoise
	(2R,3R)-3-Methylornithinyl-N6-lysine	MEturquoise	turquoise
	6'''-Deamino-6'''-oxoparomomycin II	MEturquoise	turquoise
	2'-Norberbamunine	MEturquoise	turquoise
	Quercetin 3-O-rhamnoside 7-O-glucoside	MEturquoise	turquoise
	Red chlorophyll catabolite	MEturquoise	turquoise
	Precyasterone	MEturquoise	turquoise
	N-Acetylphosphinothricin	MEturquoise	turquoise
	gamma-L-Glutamyl-butirosin B	MEturquoise	turquoise
	6,7-Dimethoxy-4-methylcoumarin	MEturquoise	turquoise
	Galloylprocyanidin B4	MEturquoise	turquoise
	5-Hydroxymethylfurfural	MEturquoise	turquoise
	Dihydrokalafungin dihydroquinone form	MEturquoise	turquoise
	Arachidonic Acid	MEturquoise	turquoise
	Sedoheptulose	MEturquoise	turquoise
	LysoPG 18:1 (2n isomer)	MEturquoise	turquoise
	Quinone	MEturquoise	turquoise
	bryophyllin B	MEturquoise	turquoise
	1-Naphthylmethanol	MEturquoise	turquoise
	Caviunin	MEturquoise	turquoise
	triptriolide	MEturquoise	turquoise
	cis-3,4-Phenanthrenedihydrodiol-4-carboxylate	MEturquoise	turquoise
	2,3-Dinor-8-iso prostaglandin F1alpha	MEturquoise	turquoise
	3-O-alpha-Mycarosylerythronolide B	MEturquoise	turquoise
	Thiamine aldehyde	MEturquoise	turquoise
	CMP-2-aminoethylphosphonate	MEturquoise	turquoise
	Goshuyic acid	MEturquoise	turquoise
	4E,6E,10Z-Hexadecatrien-1-ol	MEturquoise	turquoise
	(卤)-2-Methyl-3-(2-methylphenyl)propanal	MEturquoise	turquoise
	L-Leucyl-L-Leucine	MEturquoise	turquoise
	3-Butynoate	MEturquoise	turquoise
	Folate	MEturquoise	turquoise
	5,7,3',4'-Tetrahydroxy-3,6,5'-trimethoxyflavone	MEturquoise	turquoise
	Oxytocin	MEturquoise	turquoise
	3-(7'-Methylthio)heptylmalic acid	MEturquoise	turquoise
	Delphinidin 3-glucoside 5-caffoyl-glucoside	MEturquoise	turquoise
	Leu Tyr Thr Lys	MEturquoise	turquoise
	Triptersinine C	MEturquoise	turquoise
	Pregnenolone	MEturquoise	turquoise
	Peiminine	MEturquoise	turquoise
	(S)-2-Acetolactate	MEturquoise	turquoise
	纬-glutamylmethionine	MEturquoise	turquoise
	Maesopsin 6-beta-D-glucopyranoside	MEturquoise	turquoise
	Erbstatin Analog	MEturquoise	turquoise
	Tyr-Met-OH	MEturquoise	turquoise
	Jasminoside C	MEturquoise	turquoise
	(-)-threo-Iso(homo)3-citrate	MEturquoise	turquoise
	4E,8-Nonadienal	MEturquoise	turquoise
	Meldenin	MEturquoise	turquoise
	Monoglyceride citrate	MEturquoise	turquoise
	Alatamine	MEturquoise	turquoise
	N4-Acetylcytidine	MEturquoise	turquoise
	3-Methyl-6-methoxy-8-hydroxy-3,4-dihydroisocoumarin	MEturquoise	turquoise
	Butyryl-coenzyme A (Butyryl-CoA)	MEturquoise	turquoise
	Adenosine 3',5'-bisphosphate	MEturquoise	turquoise
	5-Formiminotetrahydrofolate	MEturquoise	turquoise
	Phenylpyruvate	MEturquoise	turquoise
	5-Methylthioribose	MEturquoise	turquoise
	Iridotrial	MEturquoise	turquoise
	Sepiapterin	MEturquoise	turquoise
	Delphinidin	MEturquoise	turquoise
	3,5-Dicaffeoyl-4-succinoylquinic acid	MEturquoise	turquoise
	Apigenin-7-O-(6''-malonyl)glucoside	MEturquoise	turquoise
	NADP+	MEturquoise	turquoise
	Chrysin	MEturquoise	turquoise
	Biochanin A	MEturquoise	turquoise
	(+)-Vulgraon B	MEturquoise	turquoise
	Cortisone acetate	MEturquoise	turquoise
	(E)-3-(Tetrahydro-5,5-dimethyl-2-furanyl)-2-buten-1-ol	MEturquoise	turquoise
	p-Hydroxybenzyldesulphoglucosinolate	MEturquoise	turquoise
	Rhamnocitrin 3-(5'''-p-coumarylapiosyl)-(1->2)-glucoside	MEturquoise	turquoise
	Luvangetin	MEturquoise	turquoise
	6alpha-Hydroxy-castasterone	MEturquoise	turquoise
	2-Amino-4,5-dihydroxy-6-oxo-7-(phosphooxy)heptanoate	MEturquoise	turquoise
	Hydroxyspheroidenone	MEturquoise	turquoise
	Aflatrem	MEturquoise	turquoise
	Histamine (phosphate)	MEturquoise	turquoise
	21,2324,25-Diepoxy-21-hydroxylanost-7-en-3-one (Melianone)	MEturquoise	turquoise
	LysoPC(20:0)	MEturquoise	turquoise
	Mannitol	MEturquoise	turquoise
	Terpendole J	MEturquoise	turquoise
	Alismoxide	MEturquoise	turquoise
	Ganoderic acid D	MEturquoise	turquoise
	Maltotetraose	MEturquoise	turquoise
	3A-Deolivosylpremithramycin B	MEturquoise	turquoise
	D-Xylulose	MEturquoise	turquoise
	1-Palmitoylglycerol	MEturquoise	turquoise
	尾1-Tomatine	MEturquoise	turquoise
	Methyl jasmonate	MEturquoise	turquoise
	Bougainvillein-r-I	MEturquoise	turquoise
	2-O-Galloylmucic acid	MEturquoise	turquoise
	trans,cis-Lauro-2,6-dienoyl-CoA	MEturquoise	turquoise
	Coniferyl aldehyde	MEturquoise	turquoise
	Moronic acid	MEturquoise	turquoise
	trans-2-Enoyl-OPC4-CoA	MEturquoise	turquoise
	2-Hydroxy-1,4-benzoquinone	MEturquoise	turquoise
	3-Indoleacetic Acid	MEturquoise	turquoise
	Epirubicin (hydrochloride)	MEturquoise	turquoise
	Dihydrobungeanool	MEturquoise	turquoise
	Biliverdin-IX-beta	MEturquoise	turquoise
	Rhoifolin	MEturquoise	turquoise
	Avermectin B1b monosaccharide	MEturquoise	turquoise
	Cevadine	MEturquoise	turquoise
	Cys-Gly	MEturquoise	turquoise
	Notoginsenoside Ft1	MEturquoise	turquoise
	Gingerglycolipid A	MEturquoise	turquoise
	Chartreusin	MEturquoise	turquoise
	(13Z,16Z)-Docosadienoyl-CoA	MEturquoise	turquoise
	gamma-Oxalocrotonate	MEturquoise	turquoise
	Icosenoyl-CoA	MEturquoise	turquoise
	Cyanidin 3-O-(6-O-malonyl-beta-D-glucoside)	MEturquoise	turquoise
	Senkyunolide B	MEturquoise	turquoise
	PA(18:2/0:0)	MEturquoise	turquoise
	Cyanidin 3-O-3'',6''-O-dimalonylglucoside	MEturquoise	turquoise
	UWM6	MEturquoise	turquoise
	Atrazine	MEturquoise	turquoise
	6-Demethylsterigmatocystin	MEturquoise	turquoise
	D-(-)-Threose	MEturquoise	turquoise
	Parishin B	MEturquoise	turquoise
	4'-Methoxypuerarin	MEturquoise	turquoise
	Phelligridin B	MEturquoise	turquoise
	Monomethyl phthalate	MEturquoise	turquoise
	Gentisic acid	MEturquoise	turquoise
	Asparaginyl-Asparagine	MEturquoise	turquoise
	PC(16:0/O-1:0)	MEturquoise	turquoise
	Hydrogenobyrinate a,c diamide	MEturquoise	turquoise
	Baicalin	MEturquoise	turquoise
	2',3'-Cyclic UMP	MEturquoise	turquoise
	1-Hydroxy-2-naphthaldehyde	MEturquoise	turquoise
	Levanbiose	MEturquoise	turquoise
	Tricetin	MEturquoise	turquoise
	Myricetin-3-O-galactoside	MEturquoise	turquoise
	5-Acetylamino-6-amino-3-methyluracil	MEturquoise	turquoise
	Urocanate	MEturquoise	turquoise
	Dihydrocapsaicin	MEturquoise	turquoise
	Sinalbin	MEturquoise	turquoise
	2-Acetyl-3-ethylpyrazine	MEturquoise	turquoise
	Gancaonin Q	MEturquoise	turquoise
	5-Fluorocyclohexadiene-cis,cis-1,2-diol-1-carboxylate	MEturquoise	turquoise
	Trimethylamine	MEturquoise	turquoise
	Quercetin 3-O-beta-D-glucosyl-(1->2)-beta-D-glucoside	MEturquoise	turquoise
	Spermine	MEturquoise	turquoise
	3,5,6,7,8,3',4'-Heptamethoxyflavone	MEturquoise	turquoise
	Euphorbia factor L7b	MEturquoise	turquoise
	3-Nitrotyrosine	MEturquoise	turquoise
	Syringetin-3-O-glucoside	MEturquoise	turquoise
	(2E,6Z,9Z,12Z,15Z,18Z)-Tetracosahexaenoyl-CoA	MEturquoise	turquoise
	Decarbamoylnovobiocin	MEturquoise	turquoise
	Polygalic acid	MEturquoise	turquoise
	3-O-Acetyl-beta-boswellic acid	MEturquoise	turquoise
	S-(5'-Adenosy)-L-homocysteine	MEturquoise	turquoise
	(2R)-2-Hydroxy-2-methylbutanenitrile	MEturquoise	turquoise
	Thiazopyr	MEturquoise	turquoise
	Ganoderenic acid A	MEturquoise	turquoise
	Saikosaponin L	MEturquoise	turquoise
	13-Dihydrodaunorubicin	MEturquoise	turquoise
	Liquiritigenin	MEturquoise	turquoise
	Tridecanoic Acid	MEturquoise	turquoise
	9,10-DiHOME	MEturquoise	turquoise
	15-Deoxy-Delta12,14-PGJ2	MEturquoise	turquoise
	(2S,2'S)-Oscillol 2,2'-di(alpha-L-fucoside)	MEturquoise	turquoise
	Tubuloside A	MEturquoise	turquoise
	Oxoadipic acid	MEturquoise	turquoise
	Puerarin 6''-O-Xyloside	MEturquoise	turquoise
	Nuezhenidic acid	MEturquoise	turquoise
	Isorhamnetin-3-O-sophoroside	MEturquoise	turquoise
	Cucurbitacin D	MEturquoise	turquoise
	3,5-O-Dicaffeoylquinic acid Methyl Ester	MEturquoise	turquoise
	Glycycoumarin	MEturquoise	turquoise
	beta-D-Fructose 2,6-bisphosphate	MEturquoise	turquoise
	Purpurin	MEturquoise	turquoise
	Oleamide	MEturquoise	turquoise
	Lecanoric acid	MEturquoise	turquoise
	Phosphorylcholine (chloride)	MEturquoise	turquoise
	Doxorubicin	MEturquoise	turquoise
	Rutinose	MEturquoise	turquoise
	Lys Tyr Tyr Arg	MEturquoise	turquoise
	16-Hydroxypalmitate	MEturquoise	turquoise
	Wilfordinine I	MEturquoise	turquoise
	Isoliquiritin apioside	MEturquoise	turquoise
	3-O-beta-D-Galactopyranosylproanthocyanidin A5'	MEturquoise	turquoise
	Narbonolide	MEturquoise	turquoise
	Imidazolone	MEturquoise	turquoise
	Broussonetine B	MEturquoise	turquoise
	Phenylacetylglycine	MEturquoise	turquoise
	L-Pipecolate	MEturquoise	turquoise
	beta2-Tomatine	MEturquoise	turquoise
	Hesperetin	MEturquoise	turquoise
	Indoxyl	MEturquoise	turquoise
	Maclurin-3-C-glucoside	MEturquoise	turquoise
	N-p-Coumaroylspermine	MEturquoise	turquoise
	(11Z,14Z)-Icosadienoyl-CoA	MEturquoise	turquoise
	Dihydroshikonofuran	MEturquoise	turquoise
	Spinosin 6'''-(E)-p-coumarate	MEturquoise	turquoise
	Urdamycin B	MEturquoise	turquoise
	Ginkgetin	MEturquoise	turquoise
	4-Imidazolone-5-acetate	MEturquoise	turquoise
	5-Amino-5-(4-hydroxybenzyl)-6-(D-ribitylimino)-5,6-dihydrouracil	MEturquoise	turquoise
	Ketanserin	MEturquoise	turquoise
	Salmeterol	MEturquoise	turquoise
	epsilon-Rhodomycinone	MEturquoise	turquoise
	sn-Glycerol 3-phosphate	MEturquoise	turquoise
	Wilfordinine G	MEturquoise	turquoise
	Bergenin	MEturquoise	turquoise
	2-Dehydro-3-deoxy-D-gluconate	MEturquoise	turquoise
	5,6,7,8-Tetrahydromonapterin	MEturquoise	turquoise
	Antibiotic JI-20A	MEturquoise	turquoise
	DL-Homocystine	MEturquoise	turquoise
	Multicaulisin	MEturquoise	turquoise
	Clavulanic acid	MEturquoise	turquoise
	12,13-Epoxy-9-hydroxy-10-octadecenoate	MEturquoise	turquoise
	Quercetin 3-(2''-galloyl-alpha-L-arabinopyranoside)	MEturquoise	turquoise
	Eriobofuran	MEturquoise	turquoise
	1,8-Dimethylnaphthalene	MEturquoise	turquoise
	10-Undecenoic acid	MEturquoise	turquoise
	Lactucopicrin	MEturquoise	turquoise
	Novclobiocin 104	MEturquoise	turquoise
	DIHYDRO-尾-TUBAIC ACID	MEturquoise	turquoise
	4-Methylaminobutyrate	MEturquoise	turquoise
	trans-Zeatin-7-beta-D-glucoside	MEturquoise	turquoise
	Indole-5-carboxylic acid	MEturquoise	turquoise
	Cys Cys Cys Phe	MEturquoise	turquoise
	5S,8R-DiHODE	MEturquoise	turquoise
	6'-Oxokanamycin C	MEturquoise	turquoise
	(-)-Acanthocarpan	MEturquoise	turquoise
	Doripenem (monohydrate)	MEturquoise	turquoise
	3alpha,7alpha,12alpha-Trihydroxy-5beta-cholestan-26-al	MEturquoise	turquoise
	CMP-N-acetylneuraminate	MEturquoise	turquoise
	Aurachin A	MEturquoise	turquoise
	L-Oleandrosyl-oleandolide	MEturquoise	turquoise
	Chrysophanol-9-anthrone	MEturquoise	turquoise
	4'-Hydroxy-5,6,7-trimethoxyflavone	MEturquoise	turquoise
	Premithramycin B	MEturquoise	turquoise
	Methyl dihydrojasmonate	MEturquoise	turquoise
	Threoninyl-Alanine	MEturquoise	turquoise
	3'-Hydroxy-7,8,4',5'-tetramethoxyflavone	MEturquoise	turquoise
	4-Hydroxybenzaldehyde	MEturquoise	turquoise
	Kadangustin L	MEturquoise	turquoise
	L-Urobilinogen	MEturquoise	turquoise
	cis-1,2-Dihydro-3-ethylcatechol	MEturquoise	turquoise
	UDP-N-acetylmuramoyl-L-alanyl-D-glutamyl-6-carboxy-L-lysyl-D-alanyl-D-alanine	MEturquoise	turquoise
	lariciresinol-4'-O-glucoside	MEturquoise	turquoise
	SALSOLINE	MEturquoise	turquoise
	Plantainoside A	MEturquoise	turquoise
	UDP-2-acetamido-4-amino-2,4,6-trideoxy-alpha-D-glucose	MEturquoise	turquoise
	Halaminol A	MEturquoise	turquoise
	Val-Val-OH	MEturquoise	turquoise
	Avermectin A1b	MEturquoise	turquoise
	cis-2,3-Dihydroxy-2,3-dihydro-p-cumate	MEturquoise	turquoise
	LysoPC	MEturquoise	turquoise
	12alpha,13alpha-Dihydroxyfumitremorgin C	MEturquoise	turquoise
	Asn Glu Ile Lys	MEturquoise	turquoise
	Pyridostigmine cation	MEturquoise	turquoise
	3-Ethyl-4-methylphenol	MEturquoise	turquoise
	4-Methylumbelliferyl beta-D-glucuronide	MEturquoise	turquoise
	183927	MEturquoise	turquoise
	9,10-Dihydro-10-(3,4-dihydroxyphenyl)-pyrano[2,3-h]catechin-8-one	MEturquoise	turquoise
	1,3-Dipropyl-8-cyclopentylxanthine [DPCPX]	MEturquoise	turquoise
	1,3-Dihydroxy-N-methylacridone	MEturquoise	turquoise
	PSI-6130	MEturquoise	turquoise
	3',5-Dihydroxy-4',6,7-Trimethoxyflavanone	MEturquoise	turquoise
	Indol-3-ylacetyl-myo-inositol L-arabinoside	MEturquoise	turquoise
	伪-Terpineol	MEturquoise	turquoise
	Ergosterol	MEturquoise	turquoise
	3-Dihydrocadambine	MEturquoise	turquoise
	N-Phosphotaurocyamine	MEturquoise	turquoise
	Baimaside	MEturquoise	turquoise
	3-Methyldioxyindole	MEturquoise	turquoise
	Oxalyl-CoA	MEturquoise	turquoise
	Eurycarpin A	MEturquoise	turquoise
	Gentamicin C2	MEturquoise	turquoise
	4alpha-Carboxy-stigmasta-7,24(24(1))-dien-3beta-ol	MEturquoise	turquoise
	L-alpha-Amino-1H-pyrrole-1-hexanoic acid	MEturquoise	turquoise
	gamma-Glutamyl-gamma-aminobutyraldehyde	MEturquoise	turquoise
	6-Carboxyhexanoyl-CoA	MEturquoise	turquoise
	5-Methyl-2'-deoxycytidine	MEturquoise	turquoise
	Quercetin 3-O-(6-O-malonyl-beta-D-glucoside)	MEturquoise	turquoise
	Rhodioflavonoside	MEturquoise	turquoise
	3-Iodo-L-tyrosine	MEturquoise	turquoise
	4,6-Dimethyl-2E,4E,6E-nonatriene	MEturquoise	turquoise
	2-Methylpyridine	MEturquoise	turquoise
	L-Tyrosine	MEturquoise	turquoise
	2-Phenylethyl 2-furancarboxylate	MEturquoise	turquoise
	Vitexin 2''-O-beta-L-rhamnoside	MEturquoise	turquoise
	LysoPE 20:2	MEturquoise	turquoise
	Cytidine 5'-monophosphate	MEturquoise	turquoise
	LysoPE(18_0_0_0)	MEturquoise	turquoise
	8-Amino-8-demethylriboflavin 5'-phosphate	MEturquoise	turquoise
	Tripterygiumine T	MEturquoise	turquoise
	(3R,6Z,9Z,12Z,15Z,18Z)-3-Hydroxytetracosapentaenoyl-CoA	MEturquoise	turquoise
	Trypanothione disulfide	MEturquoise	turquoise
	Serinyl-Proline	MEturquoise	turquoise
	Pro Trp Pro Leu	MEturquoise	turquoise
	Gibberellin A12	MEturquoise	turquoise
	Argininosuccinic acid	MEturquoise	turquoise
	1-伪-Linolenoyl-glycerol	MEturquoise	turquoise
	Creatine	MEturquoise	turquoise
	(8Z,11Z,14Z,17Z)-Icosatetraenoyl-CoA	MEturquoise	turquoise
	(Z)-Narceine imide	MEturquoise	turquoise
	Kaempferol-3-O-galactoside (Trifolin)	MEturquoise	turquoise
	dTDP-D-desosamine	MEturquoise	turquoise
	Gly Tyr Ser	MEturquoise	turquoise
	Phe His Ile Trp	MEturquoise	turquoise
	Platenolide A	MEturquoise	turquoise
	2-Propylsuccinic acid	MEturquoise	turquoise
	Sulfamethoxypyridazine	MEturquoise	turquoise
	alpha-Tocopherol	MEturquoise	turquoise
	Tetracycline	MEturquoise	turquoise
	3-Methylcyclopentene	MEturquoise	turquoise
	Timosaponin C	MEturquoise	turquoise
	Tryprostatin A	MEturquoise	turquoise
	1,6-Dihydroxy-5-methylcyclohexa-2,4-dienecarboxylate	MEturquoise	turquoise
	Gentisaldehyde	MEturquoise	turquoise
	Betaxolol	MEturquoise	turquoise
	Daunorubicin	MEturquoise	turquoise
	4-hydroxy Nonenal	MEturquoise	turquoise
	Leucoside	MEturquoise	turquoise
	xi-3-(4-Isopropylphenyl)-2-methylpropanal	MEturquoise	turquoise
	Cycloserine	MEturquoise	turquoise
	7-O-methylaloeresin A	MEturquoise	turquoise
	Sarcaglaboside H	MEturquoise	turquoise
	1-Palmitoyl-2-hydroxy-sn-glycero-3-phosphoethanolamine	MEturquoise	turquoise
	dTDP-3-N,N-dimethylamino-2,3,6-trideoxy-4-keto-D-glucose	MEturquoise	turquoise
	5-Oxoavermectin ''1a'' aglycone	MEturquoise	turquoise
	Styrene-cis-2,3-dihydrodiol	MEturquoise	turquoise
	L-Lysine	MEturquoise	turquoise
	6'-O-beta-D-Glucosylgentiopicroside	MEturquoise	turquoise
	Methanofuran	MEturquoise	turquoise
	12-HYDROXY-4,4-BISNOR-4,8,11,13-PODOCARPATETRAEN-3-ONE	MEturquoise	turquoise
	1-(2-Furanyl)-1-propanone	MEturquoise	turquoise
	LysoPC 17:2	MEturquoise	turquoise
	C-1027 Chromophore	MEturquoise	turquoise
	(S)-Chiral alcohol	MEturquoise	turquoise
	Occidentoside	MEturquoise	turquoise
	Ascorbyl stearate	MEturquoise	turquoise
	1,3-dihydroxy-4,6,8-trimethoxyxanthen-9-one	MEturquoise	turquoise
	6'-Oxokanamycin X	MEturquoise	turquoise
	(1-Ribosylimidazole)-4-acetate	MEturquoise	turquoise
	UDP-2,3-bis(3-hydroxytetradecanoyl)glucosamine	MEturquoise	turquoise
	LysoPE 18:4	MEturquoise	turquoise
	Demethylphosphinothricin	MEturquoise	turquoise
	S-(Hydroxymethyl)glutathione	MEturquoise	turquoise
	Ile Phe Phe Phe	MEturquoise	turquoise
	Dihydrojasmonic acid	MEturquoise	turquoise
	11-O-(3',4'-Dimethylgalloyl)bergenin	MEturquoise	turquoise
	L-4-Hydroxyphenylglycine	MEturquoise	turquoise
	(22E)-25-hydroxy-24-oxo-22,23-didehydrovitamin D3 / (22E)-25-hydroxy-24-oxo-22,23-didehydrocholecalciferol	MEturquoise	turquoise
	Oleuropein	MEturquoise	turquoise
	Solasonine	MEturquoise	turquoise
	Glycerol 1-myristate	MEturquoise	turquoise
	Dehypoxanthine futalosine	MEturquoise	turquoise
	N-Formylmethionyl-Leucylphenylalanine	MEturquoise	turquoise
	Aerobactin	MEturquoise	turquoise
	Vincristine	MEturquoise	turquoise
	Orotidine	MEturquoise	turquoise
	Ginkgolic Acid	MEturquoise	turquoise
	Aristolodione	MEturquoise	turquoise
	Dihydrozeatin-O-glucoside	MEturquoise	turquoise
	6-Amino-6-deoxyfutalosine	MEturquoise	turquoise
	Heterophyllin B	MEturquoise	turquoise
	Tyr Trp His Asn	MEturquoise	turquoise
	Schisantherin B	MEturquoise	turquoise
	N-[(7,8-Dihydropterin-6-yl)methyl]-4-(beta-D-ribofuranosyl)aniline 5'-phosphate	MEturquoise	turquoise
	Chrysin-7-O-glucuronide	MEturquoise	turquoise
	1-Oleoyl-Sn-Glycerol	MEturquoise	turquoise
	Difluprednate	MEturquoise	turquoise
	Delta-Hexalactone	MEturquoise	turquoise
	3-Dimethylallyl-4-hydroxybenzaldehyde	MEturquoise	turquoise
	1-O-Feruloyl-3-O-p-Coumaroylglycerol	MEturquoise	turquoise
	Gentiopicroside	MEturquoise	turquoise
	2-Hydroxyphenylacetate	MEturquoise	turquoise
	Lys-Lys-OH	MEturquoise	turquoise
	4-Androsten-17.beta.-ol-3-one glucosiduronate	MEturquoise	turquoise
	4-Hydroxypheoxyacetate	MEturquoise	turquoise
	2R-hydroxy-9Z,12Z,15Z-octadecatrienoic acid	MEturquoise	turquoise
	Naringin	MEturquoise	turquoise
	Aclacinomycin T	MEturquoise	turquoise
	Leucyl-Glutamate	MEturquoise	turquoise
	4-Benzoyloxybutylglucosinolate	MEturquoise	turquoise
	Eriocitrin	MEturquoise	turquoise
	2-Propylmalate	MEturquoise	turquoise
	Aminoimidazole ribotide	MEturquoise	turquoise
	纬-Solanine	MEturquoise	turquoise
	Deoxythymidine 5'-diphosphate (dTDP)	MEturquoise	turquoise
	5a,11a-Dehydrotetracycline	MEturquoise	turquoise
	Apiin	MEturquoise	turquoise
	Lactitol	MEturquoise	turquoise
	16-Oxopalmitate	MEturquoise	turquoise
	Tripterygiumine M	MEturquoise	turquoise
	9R,10S-EpOME	MEturquoise	turquoise
	Arctiin	MEturquoise	turquoise
	17,29-Didehydroiridal	MEturquoise	turquoise
	(2-Aminobenzoyl)acetate	MEturquoise	turquoise
	Cnidioside A	MEturquoise	turquoise
	Rocagloic acid	MEturquoise	turquoise
	LysoPE 18:3	MEturquoise	turquoise
	trans-2-Butene-1,4-dicarboxylic Acid	MEturquoise	turquoise
	5-O-beta-D-Mycaminosyltylonolide	MEturquoise	turquoise
	6-O-Trans-Caffeoyl Ajugol	MEturquoise	turquoise
	Maohuoside A	MEturquoise	turquoise
	Podocarpusflavone A	MEturquoise	turquoise
	3,4-Dihydroxyhydrocinnamic acid	MEturquoise	turquoise
	6-Methoxy-2-naphthoic acid	MEturquoise	turquoise
	2-Hydroxy-2H-benzo[h]chromene-2-carboxylate	MEturquoise	turquoise
	Oblongolide	MEturquoise	turquoise
	(1,5E,11E)-tridecatriene-7,9-diyne-3,4-diacetate	MEturquoise	turquoise
	dTMP	MEturquoise	turquoise
	Cimigenol	MEturquoise	turquoise
	Gly-Tyr-OH	MEturquoise	turquoise
	Syringopicroside	MEturquoise	turquoise
	4-O-Glucosyl-sinapate	MEturquoise	turquoise
	6-Benzylaminopurine	MEturquoise	turquoise
	Agaric acid	MEturquoise	turquoise
	Brusatol	MEturquoise	turquoise
	2'-O-methylinosine	MEturquoise	turquoise
	Cyanidin 3-O-(2-O-beta-D-glucuronosyl)-beta-D-glucoside	MEturquoise	turquoise
	Platycodigenin	MEturquoise	turquoise
	Lucidenic acid E	MEturquoise	turquoise
	纬-Glu-Cys	MEturquoise	turquoise
	Rhodomycin D	MEturquoise	turquoise
	PC(16:0/2:0)	MEturquoise	turquoise
	Pseudoecgonyl-CoA	MEturquoise	turquoise
	Anisomycin	MEturquoise	turquoise
	Norcraugsodine	MEturquoise	turquoise
	3-Deoxy-D-manno-octulosonate	MEturquoise	turquoise
	Z-Ligustilide	MEturquoise	turquoise
	Gemcitabine	MEturquoise	turquoise
	3-[(4R)-4-Hydroxycyclohexa-1,5-dien-1-yl]-2-oxopropanoate	MEturquoise	turquoise
	Precorrin 4	MEturquoise	turquoise
	20,21-Diprenylterpendole I	MEturquoise	turquoise
	DIMBOA glucoside	MEturquoise	turquoise
	Dihydroanhydropodorhizol	MEturquoise	turquoise
	1-(5'-Phosphoribosyl)-5-formamido-4-imidazolecarboxamide	MEturquoise	turquoise
	Corylin	MEturquoise	turquoise
	Isoxanthopterin	MEturquoise	turquoise
	trans-Tetradec-2-enoyl-CoA	MEturquoise	turquoise
	(3R,2'S)-Myxol 2'-alpha-L-fucoside	MEturquoise	turquoise
	AG-17	MEturquoise	turquoise
	Succinic anhydride	MEturquoise	turquoise
	Tricycloekasantal	MEturquoise	turquoise
	(S)-6-Hydroxynicotine	MEturquoise	turquoise
	Neoabietal	MEturquoise	turquoise
	(S)-Equol	MEturquoise	turquoise
	(4Z,7Z,10Z,13Z,16Z)-Docosapentaenoyl-CoA	MEturquoise	turquoise
	(S)-Peucedanol	MEturquoise	turquoise
	11-deoxy-PGE1	MEturquoise	turquoise
	Citrusin E	MEturquoise	turquoise
	5-Methyl-2-thiouridine	MEturquoise	turquoise
	D-Gluconic acid	MEturquoise	turquoise
	Carthamone	MEturquoise	turquoise
	alpha-Oxo-benzeneacetic acid	MEturquoise	turquoise
	Prostalidin A	MEturquoise	turquoise
	9-OxoODE	MEturquoise	turquoise
	cis-2,3-Dihydro-2,3-dihydroxybiphenyl	MEturquoise	turquoise
	2-Nonanone	MEturquoise	turquoise
	Anthraquinone-2-carboxylic acid	MEturquoise	turquoise
	cis-9,10-Epoxystearic acid	MEturquoise	turquoise
	H-Val-Tyr-OH	MEturquoise	turquoise
	Obscuraminol D	MEturquoise	turquoise
	N-Acetyl-D-lactosamine	MEturquoise	turquoise
	L-Histidine	MEturquoise	turquoise
	Vanylglycol	MEturquoise	turquoise
	Pro Pro Ser Arg	MEturquoise	turquoise
	Deoxyinosine	MEturquoise	turquoise
	Kanzonol D	MEturquoise	turquoise
	Evonine	MEturquoise	turquoise
	dTDP-L-megosamine	MEturquoise	turquoise
	Apocynin A	MEturquoise	turquoise
	Isophorone	MEturquoise	turquoise
	Cyanidin-3-O-sophoroside-5-O-glucoside	MEturquoise	turquoise
	N-Nitrosopyrrolidine	MEturquoise	turquoise
	SAFROLE	MEturquoise	turquoise
	Nifuratel	MEturquoise	turquoise
	Curcumol	MEturquoise	turquoise
	4''-O-Carbamoyl ansamitocinoside P-3	MEturquoise	turquoise
	His Ser Ser Gly	MEturquoise	turquoise
	Isosakuranetin	MEturquoise	turquoise
	Hesperidin methylchalcone	MEturquoise	turquoise
	7-Oxo-11-dodecenoic acid	MEturquoise	turquoise
	N-Glycoloyl-neuraminate	MEturquoise	turquoise
	4'-Methylchrysoeriol	MEturquoise	turquoise
	Precorrin 3B	MEturquoise	turquoise
	Aklaviketone	MEturquoise	turquoise
	Homocarnosine	MEturquoise	turquoise
	Gentiopicrin	MEturquoise	turquoise
	Asn Val Trp Tyr	MEturquoise	turquoise
	L-759,633	MEturquoise	turquoise
	9(S)-HOTrE	MEturquoise	turquoise
	Gluconasturtiin	MEturquoise	turquoise
	Spiramycin 1	MEturquoise	turquoise
	3,4-Dihydroxybenzeneacetic acid	MEturquoise	turquoise
	4,11,17-Trihydroxy-5,7,9,13,15,19-docosahexaenoic acid	MEturquoise	turquoise
	OPC8-CoA	MEturquoise	turquoise
	Sakuranetin	MEturquoise	turquoise
	Versicolorin A	MEturquoise	turquoise
	1-Methyladenosine	MEturquoise	turquoise
	Glucose 1-phosphate	MEturquoise	turquoise
	13-(2-Methylcrotonoyl)oxylupanine	MEturquoise	turquoise
	1-Methylxanthine	MEturquoise	turquoise
	Methylcyclopentane	MEturquoise	turquoise
	Lactupicrin	MEturquoise	turquoise
	(20S,22E)-3尾-Hydroxychola-5,16,22-trien-24-oic Acid	MEturquoise	turquoise
	Herbacetin-3-O-glucuronide	MEturquoise	turquoise
	5,7-Dimethoxycoumarin	MEturquoise	turquoise
	Testosterone	MEturquoise	turquoise
	3-Oxo-OPC6-CoA	MEturquoise	turquoise
	1-Methoxyphaseollin	MEturquoise	turquoise
	Megalomicin C1	MEturquoise	turquoise
	Isoswertisin 2''-rhamnoside	MEturquoise	turquoise
	Palmitoyl-CoA	MEturquoise	turquoise
	Hydroxy ricinoleic acid	MEturquoise	turquoise
	Gamma-Mangostin	MEturquoise	turquoise
	Undecanoic acid	MEturquoise	turquoise
	N-Methyl-L-glutamic acid	MEturquoise	turquoise
	Cornoside	MEturquoise	turquoise
	Sphinganine 1-phosphate	MEturquoise	turquoise
	L-Anserine	MEturquoise	turquoise
	2-Dehydropantoate	MEturquoise	turquoise
	Maleamate	MEturquoise	turquoise
	Saikosaponin C	MEturquoise	turquoise
	5-O-beta-D-Mycaminosyltylactone	MEturquoise	turquoise
	6'''-Feruloylspinosin	MEturquoise	turquoise
	2-Piperidone	MEturquoise	turquoise
	Procaine	MEturquoise	turquoise
[truncated: 9,974 more rows]

## Sheet: Table S6
Supplementary Table S6. Differentially expressed genes involved in the coloration anthocyanin pathway in three maize kernels.
Gene family	Gene ID	P1_FPKM	P2_FPKM	P3_FPKM	R1_FPKM	R2_FPKM	R3_FPKM	Y1_FPKM	Y2_FPKM	Y3_FPKM	Gene symbol	Gene name
PAL	Zm00001eb050970	133.216	126.642	130.652	66.9472	64.7234	60.5814	1.40068	1.4403	1.6788	PAL11	phenylalanine ammonia lyase11
PAL	Zm00001eb077220	149.942	140.293	148.86	74.0784	73.1263	69.6828	1.5568	1.54019	2.12053	PAL6	phenylalanine ammonia lyase6
PAL	Zm00001eb185240	43.3746	39.6215	42.4084	26.3733	24.8858	25.0431	6.78181	7.61689	6.67155	PAL3	phenylalanine ammonia lyase3
PAL	Zm00001eb185250	3.46228	3.19993	4.13541	0.402783	0.251716	0.237645	0	0	0.045233	PAL5	phenylalanine ammonia lyase5
PAL	Zm00001eb247650	1.48538	1.27682	0.47732	0.121451	1.05792	1.33129	0.078582	0.219365	0.294606	PAL8	Phenylalanine ammonia lyase8
PAL	Zm00001eb247660	2.9776	2.91087	2.89812	1.13706	0.776744	0.706501	0.341472	0.312116	0.284014	PAL7	Phenylalanine ammonia lyase7
C4H	Zm00001eb346150	111.08	103.922	106.196	69.9616	69.5149	62.1912	31.8889	34.6606	32.0384	CYP47	Cytochrome P450 47
C4H	Zm00001eb240910	79.4353	66.8146	74.0339	24.4355	22.8985	20.9855	10.469	8.72648	10.7127	CYP73A8	Cytochrome P450 73A8
4CL	Zm00001eb119050	0.290416	0.268472	0.054503	0.56264	0.670581	0.291005	1.19273	1.9137	0.7739	ACSN3	Acyl-CoA synthetase3
4CL	Zm00001eb178360	4.74799	4.6489	5.49301	5.08845	4.67371	4.6963	1.07508	1.22774	0.819527	4CL3	Coumarate-CoA ligase3
4CL	Zm00001eb187910	4.66866	2.98306	3.63084	4.27133	2.93386	3.43325	1.21381	0.903121	0.861977	4CL5	Coumarate-CoA ligase5
4CL	Zm00001eb233720	34.7124	31.2745	32.0429	11.6853	10.9203	11.9064	5.69472	4.17607	4.66565	BM5	Brown midrib5
CHS	Zm00001eb129160	0.103954	0	0	0	0	0	1.33862	1.06652	1.00299	CHLS12	Chalcone synthase12
CHS	Zm00001eb198050	0.517669	0.14055	0.147615	5.41105	5.66279	4.37121	0	0.074285	0	CHLS8	Chalcone synthase8
CHS	Zm00001eb322090	2.68418	2.23846	2.05914	1.54774	1.72129	1.63292	0.724924	0.432403	0.625309	CHLS3	Chalcone synthase3
CHS	Zm00001eb322120	2.8308	2.32324	1.98479	1.70467	1.7513	1.83857	0.752649	0.436865	0.623991	CHS55	Chalcone synthase55
CHI	Zm00001eb062510	84.5574	79.3759	77.5594	92.9807	94.9207	91.5628	15.6996	14.1837	17.5123	CHI1	Chalcone flavanone isomerase1
CHI	Zm00001eb107290	1.46339	1.63193	1.84873	1.52302	2.29776	1.4844	0.705853	0.368706	0.86706	CHI	Chalcone isomerase
F3H	Zm00001eb067380	428.426	408.904	414.542	170.66	165.773	159.781	0	0	0	FHT1	Flavanone 3-hydroxylase1
F3'H	Zm00001eb064510	0	0.192487	0.182234	1.52591	1.59217	0.985165	1.61518	1.93986	1.41748	F3'H	Flavonoid 3-monooxygenase
F3'H	Zm00001eb100200	0.7116	0.856282	0.893011	0.410816	0.304269	0.604421	0	0	0	F3'H	Flavonoid 3-monooxygenase
F3'H	Zm00001eb100210	7.19582	5.30522	7.04781	3.01136	2.17876	1.63734	0.204507	0.303557	0.621999	CYP12	Cytochrome P450 12
F3'H	Zm00001eb219330	3.90309	3.70212	3.05291	2.20504	1.7525	2.13034	8.83257	9.16033	9.83443	CYP71D7	Cytochrome P450 71D7
F3'H	Zm00001eb222660	6.76459	5.86092	6.03521	6.65105	8.54841	8.44703	0.442237	0.620434	0.197287	CYP30	Cytochrome P450 CYP71Z16
F3'H	Zm00001eb245960	41.9737	37.9792	40.2083	9.48433	7.83999	7.96753	0	0	0	PR1	Red aleurone1
F3'H	Zm00001eb305330	0.478776	0.121165	0.132143	0.147979	0.337559	0.297766	1.65176	0.963094	1.06069	CYP6	Cytochrome P450 6
F3'H	Zm00001eb339150	0.644795	0.858413	0.682903	0.375479	0.555331	0.100906	0.08241	0.095166	0.102838	CYP71A1	Cytochrome P450 71A1
F3'H	Zm00001eb351260	2.52349	2.91674	2.82628	5.89349	5.49925	5.2399	0.789291	0.758516	1.05009	CYP75B1	Cytochrome P450 75B1
F3'H	Zm00001eb394430	1.18114	1.1703	1.44092	0.177941	0	0.193748	0	0	0	FNS1	Flavone synthase1
DFR	Zm00001eb041120	51.4635	49.1013	50.7949	50.4035	54.6936	48.3949	10.831	9.3064	8.80938	CNCR1	Cinnamoyl CoA reductase1
DFR	Zm00001eb102000	0.307689	0.61863	0.673023	2.63412	2.13891	3.52937	3.82759	3.8411	3.27819	DFR	Dihydroflavonol-4-reductase
DFR	Zm00001eb159020	677.378	646.631	638.007	409.61	412.729	387.788	0.039219	0	0	A1	Anthocyaninless1
DFR	Zm00001eb179780	0.374267	0.145097	0.971925	1.09485	0.639859	0.713148	1.76652	2.51441	2.28549	DFR	Dihydroflavonol-4-reductase
DFR	Zm00001eb211970	2.20648	3.32502	2.45375	3.56045	3.13107	2.88088	0.763998	0.902458	0.410858	DFR	Dihydroflavonol-4-reductase
DFR	Zm00001eb225320	1.19027	0.598781	1.21147	2.86313	2.77125	2.47024	0.425482	1.12048	0.918346	DFR	Dihydroflavonol-4-reductase
DFR	Zm00001eb234090	3.78317	3.29549	3.79762	1.30433	2.40052	2.13734	8.69266	8.17939	7.50978	DFR	Dihydroflavonol-4-reductase
DFR	Zm00001eb237050	37.8005	40.4437	36.4696	19.3233	21.3402	22.3601	9.43382	9.79097	10.9191	DFR	Dihydroflavonol-4-reductase
DFR	Zm00001eb307060	2.81263	3.33707	3.05251	0.92084	1.00712	0.582485	0	0	0	CNCR2	Cinnamoyl CoA reductase2
DFR	Zm00001eb316910	0.404611	0.9417	0.402095	1.42238	0.970857	0.458085	0.245165	0.265921	0.320571	DFR	Dihydroflavonol-4-reductase
DFR	Zm00001eb316930	0	0	0	2.01004	2.18704	2.16877	3.88144	3.51271	3.95753	DFR	Dihydroflavonol-4-reductase
DFR	Zm00001eb374630	3.73169	2.42752	2.20468	4.81411	5.16709	4.09036	0.278592	0.50361	0.546926	DFR	Dihydroflavonol-4-reductase
ANS	Zm00001eb229190	418.852	397.901	410.843	84.0238	79.1607	80.3822	0	0.033827	0	A2	Anthocyaninless2
ANS	Zm00001eb265150	5.41771	4.31704	3.9299	1.32416	0.970144	0.994714	0.786457	0.348196	0.92531	FHT13	Flavanone 3-hydroxylase13
ANS	Zm00001eb287000	9.51706	10.64	9.90885	4.86545	4.83171	6.703	1.98346	1.72703	3.4738	ZAR8	Zea mays ARGOS8
UGT	Zm00001eb374230	59.7949	58.7559	57.1004	24.6887	25.9125	25.7775	0.37766	0.177244	0.401229	BZ1	Bronze1
UGT	Zm00001eb280930	8.15874	11.3875	9.70543	0.741437	1.47468	0.812834	0	0	0	UGT1	UDP-glucosyl transferase1
UGT	Zm00001eb098300	7.3021	5.9756	6.54883	0	0	0	2.98684	4.13219	3.21665	UGT	UDP-glycosyltransferase 82A1
UGT	Zm00001eb337060	0.937706	1.10257	0.74282	3.91051	3.02333	3.55957	0.10644	0.114622	0.079888	UGT	UDP-glycosyltransferase 75B1
AAT	Zm00001eb065210	38.6001	35.6675	39.0354	26.1476	27.9355	26.2414	0.130746	0.033464	0	AAT1	Anthocyanin acyltransferase1
AAT	Zm00001eb191180	6.22771	5.87341	4.89669	5.14916	4.56687	5.27333	2.76505	3.18417	3.56803	AAT	Anthocyanin 5-aromatic acyltransferase
AAT	Zm00001eb095790	4.33421	3.71898	3.64403	1.41589	1.07022	1.43823	0.870279	1.44144	1.71812	AAT	hydroxycinnamoyltransferase20
GST	Zm00001eb048110	119.851	154.092	150.133	61.7448	51.3043	70.725	0	0	0	BZ2	Bronze2

## Sheet: Table S7
Supplementary Table S7. Differentially accumulated metabolites involved in the coloration anthocyanin pathway in three maize kernels.
Name	P1	P2	P3	R1	R2	R3	Y1	Y2	Y3
L-Phenylalanine	968.818	1047.25	1151.14	1187.45	1155.72	1176.15	1875	1879.35	1841.94
Naringenin	21.9521	21.6715	22.7253	232.925	232.592	209.661	1.18413e-10	1.18413e-10	1.18413e-10
Dihydrokaempferol	5412.38	5242.98	5579.49	12166.5	11719.2	11833.5	1.16669	0.703927	3.90163
Dihydroquercetin (Taxifolin)	3005.07	2956.13	2783.2	4527.08	4437.85	4390.27	38.3323	38.903	38.5586
Leucocyanidin	2374.26	2152.51	2336.29	17.5137	19.0318	34.0311	0.384007	0.349937	1.18413e-10
Cyanidin	16944.3	16680.8	16827.4	25915.1	26995.7	26604	164.911	162.565	176.207
Cyanidin 3-O-glucoside (Chrysanthemin)	310.337	304.294	303.364	888.381	873.111	889.123	1.18413e-10	1.18413e-10	1.18413e-10
Cyanidin 3-O-beta-D-sambubioside	8012.42	8451.46	7978.66	709.964	699.827	718.15	1.59544	1.18413e-10	1.18413e-10
Cyanidin 3-O-rutinoside	3952.9	3983.21	3908.48	10.72	2.11008	15.832	2150.89	2194.9	2298.11
Cyanidin 3-O-rutinoside 5-O-beta-D-glucoside	516.93	525.245	497.612	3958.77	3721.32	3811.4	351.317	332.016	363.99
Cyanidin 5-O-beta-D-glucoside 3-O-beta-D-sambubioside	87.4908	90.2257	81.9505	787.804	817.286	794.852	142.942	152.854	143.35
Cyanidin 3-O-(2-O-beta-D-glucuronosyl)-beta-D-glucoside	2035.47	1938.06	2094.22	353.512	389.994	368.389	3545.34	3674.04	3765.82
Cyanidin 3-O-(6-O-malonyl-beta-D-glucoside)	894.4	917.025	905.65	2308.19	2299.12	2293.63	15.6492	24.647	32.1231
Cyanidin 3-O-(6-O-p-coumaroyl)glucoside	479.631	505.448	464.934	93.7763	90.5704	95.6082	2.93379	4.33075	3.04358
Cyanidin 3-O-(6-O-p-coumaroyl)glucoside-5-O-glucoside	157.032	153.348	166.433	1077.1	996.568	1019.59	89.4857	89.9278	95.9303
Cyanidin-3-(p-coumaroyl)-rutinoside-5-glucoside	116.072	148.568	92.8242	31.9734	30.0732	33.6994	266.28	249.895	286.617
Cyanidin-3-O-(6''-O-malonyl-2''-O-glucuronyl)glucoside	490.362	486.811	489.7	0.80091	5.52095	1.66303	84.9176	65.3832	56.5955
Peonidin 3-O-glucoside	94.1455	101.368	100.335	6.63386	4.86397	5.55061	1.18413e-10	1.18413e-10	1.18413e-10
Peonidin-3-(p-coumaroyl)-rutinoside-5-glucoside	438.901	424.8	388.658	403.018	413.624	391.422	1207.17	1243.84	1274.05
Pelargonidin	15963.1	15634.2	15699.1	1514.13	1508.4	1478.69	365.386	352.227	349.629
Pelargonidin 3-O-glucoside	7697.03	7566.79	7627.1	816.415	741.814	739.302	411.911	428.115	428.346
Pelargonidin 3-O-rutinoside	219.814	181.906	231.644	18842.7	19055.3	19058	1793.93	1985.09	2036.14
Pelargonidin 3-O-rutinoside 5-O-beta-D-glucoside	565.793	582.857	548.988	169.449	211.898	213.05	115.436	99.7528	100.96
Pelargonidin 3-O-beta-D-glucoside 5-O-(6-coumaroyl-beta-D-glucoside)	1711.9	1717.81	1733.56	191905	188081	188216	38.7868	40.4837	38.3482
Pelargonidin 3-(6-p-coumaroyl)glucoside	2747.57	2827.85	2640.69	158.91	140.705	210.062	1.18413e-10	1.18413e-10	1.18413e-10
Pelargonidin 3-O-(6-O-malonyl-beta-D-glucoside)	15118.6	14876.2	15327.2	821.812	834.939	865.917	273.263	239.863	225.913
Pelargonidin 3-O-3'',6''-O-dimalonylglucoside	196932	199481	198850	64.5568	49.2205	57.2768	440.758	413.006	401.541
Pelargonidin 5-O-beta-D-glucoside 3-O-beta-D-sambubioside	547.404	562.876	549.732	145.07	138.416	139.724	23.816	18.424	26.489

## Sheet: Table S8
Supplementary Table S8. Genes differentially expressed in three maize kernels encoding transcription factors (TFs).
Gene family	Gene ID
AP2/ERF	Zm00001eb006180
AP2/ERF	Zm00001eb037530
AP2/ERF	Zm00001eb062460
AP2/ERF	Zm00001eb071190
AP2/ERF	Zm00001eb074930
AP2/ERF	Zm00001eb125330
AP2/ERF	Zm00001eb146650
AP2/ERF	Zm00001eb192960
AP2/ERF	Zm00001eb249470
AP2/ERF	Zm00001eb255160
AP2/ERF	Zm00001eb257170
AP2/ERF	Zm00001eb271520
AP2/ERF	Zm00001eb273390
AP2/ERF	Zm00001eb303690
AP2/ERF	Zm00001eb309590
AP2/ERF	Zm00001eb313850
AP2/ERF	Zm00001eb330490
AP2/ERF	Zm00001eb352580
AP2/ERF	Zm00001eb374110
AP2/ERF	Zm00001eb387490
AP2/ERF	Zm00001eb413930
bHLH	Zm00001eb041610
bHLH	Zm00001eb082900
bHLH	Zm00001eb106720
bHLH	Zm00001eb113220
bHLH	Zm00001eb119900
bHLH	Zm00001eb142500
bHLH	Zm00001eb170530
bHLH	Zm00001eb179590
bHLH	Zm00001eb229950
bHLH	Zm00001eb244380
bHLH	Zm00001eb253350
bHLH	Zm00001eb289490
bHLH	Zm00001eb315870
bHLH	Zm00001eb317460
bHLH	Zm00001eb323880
bHLH	Zm00001eb364850
bHLH	Zm00001eb429330
MYB	Zm00001eb028820
MYB	Zm00001eb040160
MYB	Zm00001eb041320
MYB	Zm00001eb049000
MYB	Zm00001eb095690
MYB	Zm00001eb109820
MYB	Zm00001eb142770
MYB	Zm00001eb147710
MYB	Zm00001eb219740
MYB	Zm00001eb234690
MYB	Zm00001eb266370
MYB	Zm00001eb273570
MYB	Zm00001eb273580
MYB	Zm00001eb275490
MYB	Zm00001eb278680
MYB	Zm00001eb284910
MYB	Zm00001eb366540
MYB	Zm00001eb387370
MYB	Zm00001eb415180
MYB	Zm00001eb426670
WRKY	Zm00001eb015320
WRKY	Zm00001eb051120
WRKY	Zm00001eb286490
WRKY	Zm00001eb294180
WRKY	Zm00001eb350280
WRKY	Zm00001eb359740
WRKY	Zm00001eb370960
WRKY	Zm00001eb413920
NAC	Zm00001eb001460
NAC	Zm00001eb126890
NAC	Zm00001eb175500
NAC	Zm00001eb212120
NAC	Zm00001eb288360
NAC	Zm00001eb288420
NAC	Zm00001eb303620
NAC	Zm00001eb317060
NAC	Zm00001eb330910
NAC	Zm00001eb334180
NAC	Zm00001eb349010
NAC	Zm00001eb395380
NAC	Zm00001eb405590
NAC	Zm00001eb408860
bZIP	Zm00001eb028430
bZIP	Zm00001eb060860
bZIP	Zm00001eb078620
bZIP	Zm00001eb094570
bZIP	Zm00001eb101910
bZIP	Zm00001eb136980
bZIP	Zm00001eb147240
bZIP	Zm00001eb209070
bZIP	Zm00001eb231360
bZIP	Zm00001eb233420
bZIP	Zm00001eb301570
bZIP	Zm00001eb303220
bZIP	Zm00001eb316720
bZIP	Zm00001eb318740
bZIP	Zm00001eb330680
bZIP	Zm00001eb366880
bZIP	Zm00001eb369280
bZIP	Zm00001eb373300
bZIP	Zm00001eb388050
bZIP	Zm00001eb389660
bZIP	Zm00001eb395640

## Sheet: Table S9
Supplementary Table S9. bHLH and MYB genes involved in the coloration anthocyanin pathway in three maize kernels.
Gene family	Gene ID	P1_FPKM	P2_FPKM	P3_FPKM	R1_FPKM	R2_FPKM	R3_FPKM	Y1_FPKM	Y2_FPKM	Y3_FPKM	Gene name
MYB	Zm00001eb278680	11.2725	10.6393	11.3062	5.69347	4.42888	7.03886	0	0	0	PL1-Purple plant1
MYB	Zm00001eb040160	5.22983	5.7942	6.04141	2.63945	3.63059	2.84936	1.46379	1.79386	1.46635	MYB167
MYB	Zm00001eb095690	13.2634	13.4527	13.8027	4.26355	3.41848	3.67519	2.00331	2.09077	2.20869	MYB139
MYB	Zm00001eb147710	5.09185	5.10962	4.89971	1.64968	2.0225	2.19448	1.4547	1.2244	0.957778	MYB34
MYB	Zm00001eb387370	11.059	9.18559	11.0434	7.27807	8.46498	9.03287	4.91901	3.17109	4.34732	MYB112
MYB	Zm00001eb266370	13.0507	13.4989	14.8046	1.13821	0.758994	1.26232	2.99753	3.52969	3.09323	MYB21
MYB	Zm00001eb275490	29.7989	27.9164	29.0455	10.5232	9.94647	9.33632	14.3554	12.6336	12.7276	MYB158
MYB	Zm00001eb028820	16.1795	18.8862	16.7652	6.70772	7.92946	7.54612	9.92977	9.05292	8.41375	MYB56
MYB	Zm00001eb041320	4.54373	2.82963	2.88271	15.424	13.9033	15.0756	6.55416	6.14587	5.28622	MYB38
MYB	Zm00001eb049000	3.93624	5.15822	4.2536	8.95033	11.5915	10.5742	14.8724	14.9132	13.856	MYB58
MYB	Zm00001eb109820	5.03126	4.35281	5.40027	9.08991	9.17617	8.91255	3.80408	3.56936	3.90352	MYB7
MYB	Zm00001eb219740	3.8879	2.60868	2.92814	6.1157	6.33554	7.26401	8.02049	8.07422	7.6193	MYB129
MYB	Zm00001eb234690	5.44687	5.39747	5.61226	19.4823	20.1601	17.6052	2.03872	2.95142	2.39057	MYB77
MYB	Zm00001eb273570	6.56735	6.51147	6.34342	14.4848	13.8933	15.3205	20.039	22.5949	18.5124	MYB104
MYB	Zm00001eb273580	18.7425	19.2765	18.7259	24.9067	26.0186	22.4789	38.4288	36.3692	40.3601	MYB59
MYB	Zm00001eb284910	3.45551	3.87	4.42198	7.81048	7.72875	8.69275	6.52324	6.92524	6.72664	MYBR62
MYB	Zm00001eb366540	1.30024	1.21642	1.77662	8.27948	7.005	7.06504	2.65999	2.44705	2.68694	MYB163
MYB	Zm00001eb415180	12.2078	11.5306	10.772	14.1606	13.8455	13.0367	9.50336	9.39704	8.31253	MYB118
MYB	Zm00001eb142770	23.4956	26.3262	25.2779	18.8662	19.1395	20.5181	29.4973	29.502	31.4616	MYB2
MYB	Zm00001eb426670	1.46217	2.19317	1.68893	4.45521	3.43399	4.33412	2.7451	3.18625	2.34727	MYB132
MYB	Zm00001eb373660	0	0	0	3.35369	2.47123	3.55437	0	0	0	C1
bHLH	Zm00001eb429330	56.0026	56.6046	56.1874	40.9953	40.8263	38.3226	0.184955	0.229744	0.087042	R1-Colored1
bHLH	Zm00001eb315870	21.1659	19.3053	20.285	15.4413	13.2899	13.6812	0.180543	0.159486	0.137305	bHLH86
bHLH	Zm00001eb119900	7.45577	7.11018	8.05935	3.23807	4.15958	4.8884	1.40853	1.17713	1.70112	bHLH63
bHLH	Zm00001eb041610	5.30042	5.78287	4.21049	3.22962	2.82253	2.94027	0.574327	0.893582	1.06062	bHLH42
bHLH	Zm00001eb253350	8.55537	9.48549	8.60477	3.18242	3.22689	3.13201	1.15383	1.32541	1.29879	bHLH156
bHLH	Zm00001eb317460	23.1165	22.7749	26.3828	18.7485	18.0542	17.6243	11.512	11.1009	10.7467	bHLH136
bHLH	Zm00001eb106720	14.5577	15.8116	14.1524	12.1681	12.2585	11.8719	9.37325	8.9142	8.1652	bHLH80
bHLH	Zm00001eb364850	28.5419	25.2343	29.5066	23.0122	23.725	25.2042	16.9474	18.4777	15.389	bHLH55
bHLH	Zm00001eb323880	7.35385	7.56603	8.47408	6.86091	6.70924	6.27289	5.38338	4.12192	4.75797	bHLH90
bHLH	Zm00001eb244380	10.3111	9.43348	8.53566	7.93361	8.05023	8.47477	6.67752	5.29752	5.6971	bHLH152
bHLH	Zm00001eb289490	60.913	60.2253	63.8971	26.8806	30.4288	29.4992	42.8781	38.7127	38.5136	bHLH118
bHLH	Zm00001eb082900	58.502	55.6406	53.7243	102.038	101.127	97.0562	40.2687	39.4117	41.3202	O11 - Opaque endosperm11
bHLH	Zm00001eb113220	8.61034	8.23697	8.80118	9.69211	9.70419	8.83524	13.3077	12.3896	12.2563	bHLH96
bHLH	Zm00001eb170530	9.29801	10.0372	8.64628	6.08652	5.26253	6.48568	14.1718	12.3703	14.1513	bHLH130
bHLH	Zm00001eb179590	8.87675	7.46657	9.23891	11.0391	9.79858	11.6571	3.16344	2.93102	2.91746	bHLH40
bHLH	Zm00001eb142500	226.373	219.722	218.242	296.002	291.187	290.252	354.029	340.702	354.966	bHLH175
bHLH	Zm00001eb229950	19.5992	16.1469	18.7484	26.9412	27.3466	29.9069	23.9797	22.1641	21.2548	bHLH129
bHLH	Zm00001eb074320	0	0	0	0.173183	0.280352	0.082235	0.16333	0.057429	0.029497	B1 - Booster

## Sheet: Table S10
Supplementary Table S10. Differentially expressed genes involved in jasmonic acid pathway detected in three maize kernels.
GO classify	Gene ID	P1_FPKM	P2_FPKM	P3_FPKM	R1_FPKM	R2_FPKM	R3_FPKM	Y1_FPKM	Y2_FPKM	Y3_FPKM	Gene name
JA metabolic process	Zm00001eb344950	12.1322	11.1746	11.8479	5.43901	4.73224	4.09802	3.46286	4.10002	4.02997	AAS11 - Auxin amido synthetase11
	Zm00001eb101010	3.64882	2.7088	2.47619	5.28954	4.1298	4.56357	1.90571	1.06982	1.36008	LARP9 - La motif-related protein9
	Zm00001eb038210	7.10541	6.17325	5.88161	1.45896	1.59995	0.953669	3.55555	4.01605	4.62666	JAR1
JA mediated signaling pathway	Zm00001eb271830	3.27481	1.98693	2.47026	0.213029	0	0.414597	0.300676	0.204979	0	GRF7 - General regulatory factor27
	Zm00001eb365080	7.93787	7.31632	7.98501	35.2109	35.8263	37.2839	29.6241	31.6722	29.4642	HDT104 - Histone deacetylase 104
	Zm00001eb005980	2.6344	2.07568	2.134	0.436754	0.240797	0.503013	0.36615	0.263572	0.127938	JAZ26 - Jasmonate ZIM-domain protein 26
	Zm00001eb006000	17.987	16.3089	19.5781	19.2693	18.4793	17.1087	5.26672	7.10425	4.81683	JAZ16
	Zm00001eb068050	21.3341	18.5786	23.8082	17.914	16.1855	18.7223	8.99372	9.56382	9.2723	JAZ32
	Zm00001eb048780	0.414122	0.486992	0.387564	2.9903	0.778962	1.78248	2.39927	1.51758	1.71707	JAZ18
	Zm00001eb100130	0.592714	0.427782	1.00338	1.12215	1.48324	1.01013	1.74571	1.67554	1.61335	JAZ13
	Zm00001eb009620	1.29631	0.400564	0.380997	28.3233	33.208	30.5721	1.6888	1.25251	4.2954	JAZ22
	Zm00001eb048770	0.038952	0.295229	0.374366	2.73241	2.43075	1.51688	1.09407	0.250463	0.364085	JAZ3
	Zm00001eb168150	0.23949	0.357945	0.383107	28.6632	32.0264	32.3612	1.8674	3.38176	0.283381	JAZ11
	Zm00001eb099240	31.0877	28.7166	30.0629	17.8894	17.8771	17.1955	52.5862	51.6613	52.9144	JAZ15
	Zm00001eb005990	11.9037	11.198	13.0016	4.57261	3.07629	3.30046	6.05565	7.51065	6.69623	JAZ27
	Zm00001eb048740	116.047	106.498	109.307	205.236	206.98	199.321	176.903	176.707	171.28	JAZ21
	Zm00001eb223580	19.4769	16.9267	16.0116	47.4598	47.0823	48.8366	27.6187	27.1267	23.6954	JAZ29
	Zm00001eb314010	0.414572	0.15222	0.115846	1.6438	1.56313	1.48717	0	0.521999	0.225605	JAZ28
response to JA	Zm00001eb055830	1.07115	1.36528	1.35843	0.916516	0.272001	0.295918	0.094269	0.15346	0.107771	bHLH137
	Zm00001eb298040	1.8427	1.61281	1.86812	0.141602	0.185206	0.209394	0.736632	0.384043	0.377481	bHLH147
	Zm00001eb303250	4.20214	2.96528	3.0941	4.1093	4.3341	4.83675	0.145355	0.119478	0.122063	in1 - intensifier1
	Zm00001eb429330	56.0026	56.6046	56.1874	40.9953	40.8263	38.3226	0.184955	0.229744	0.087042	R1 - colored1
	Zm00001eb086370	1.47994	1.329	2.30336	2.55147	4.01489	3.11983	2.47134	3.69864	2.75322	bHLH91
	Zm00001eb390330	6.94038	9.02592	7.79817	3.27587	2.58418	2.64454	5.83857	7.21972	6.18169	bHLH90
